# Supplementary material for: Desertification gradients shape Medicago sativa rhizosphere microbiomes in inner Mongolia’s agro-pastoral ecotone
Source: Front Microbiol. 2025 Sep 22;16:1651717. doi: 10.3389/fmicb.2025.1651717 (PMC12500245; doi:10.3389/fmicb.2025.1651717)
Supplement: Supplementary file 2 [file Table_1.xls]

sequence	ITS_count	metadata_NSTI
ASV1	1	0.638097
ASV10	1	0.426515
ASV100	1	0.738349
ASV1000	1	0.455217
ASV1001	1	0.310053
ASV1002	1	0.38437
ASV1003	1	0.905898
ASV1004	1	1.2635239999999999
ASV1005	1	0.806876
ASV1006	1	0.8390620000000001
ASV1007	1	0.850606
ASV1008	1	0.323675
ASV1009	1	1.136874
ASV101	1	0.6063430000000001
ASV1010	1	0.717722
ASV1011	1	0.122116
ASV1012	1	0.774413
ASV1013	1	0.811076
ASV1014	1	0.774578
ASV1015	1	0.794181
ASV1016	1	0.415542
ASV1017	1	0.7945840000000001
ASV1018	1	0.305588
ASV1019	1	0.211434
ASV102	1	0.696538
ASV1020	1	0.26092
ASV1021	1	0.381228
ASV1022	7	0.200413
ASV1023	1	0.798592
ASV1024	1	0.866195
ASV1025	1	1.163019
ASV1026	1	0.42539899999999997
ASV1027	1	1.224045
ASV1028	1	0.322903
ASV1029	1	0.20783400000000002
ASV103	1	0.453509
ASV1030	1	0.6691050000000001
ASV1031	1	0.426403
ASV1032	1	0.20783400000000002
ASV1033	1	0.588562
ASV1034	1	0.366667
ASV1035	1	3.3027559999999996
ASV1036	1	0.49276000000000003
ASV1037	1	0.571187
ASV1038	1	0.41119799999999995
ASV1039	1	0.616344
ASV104	1	0.6877300000000001
ASV1040	1	0.6411979999999999
ASV1041	1	0.174714
ASV1042	1	0.592988
ASV1043	1	3.2002740000000003
ASV1044	1	1.48769
ASV1045	1	0.650767
ASV1046	1	0.086889
ASV1047	1	0.926968
ASV1048	1	0.20783400000000002
ASV1049	1	0.614367
ASV105	1	0.15362699999999999
ASV1050	1	0.311369
ASV1051	1	0.449442
ASV1052	1	0.466558
ASV1053	1	1.249663
ASV1054	1	0.033304
ASV1055	1	1.1032549999999999
ASV1056	1	0.389482
ASV1057	1	0.8966729999999999
ASV1058	1	0.20783400000000002
ASV1059	1	0.5687800000000001
ASV106	1	0.576888
ASV1060	1	1.631381
ASV1061	1	0.403478
ASV1062	1	0.481329
ASV1063	1	0.794936
ASV1064	1	1.403658
ASV1065	1	0.488375
ASV1066	1	0.426515
ASV1067	1	0.426515
ASV1068	1	0.9573379999999999
ASV1069	1	2.300513
ASV107	1	0.140806
ASV1070	1	1.247449
ASV1071	1	0.257673
ASV1072	1	1.391209
ASV1073	1	0.381457
ASV1074	1	0.041391000000000004
ASV1075	1	1.1701780000000002
ASV1076	1	0.544967
ASV1077	1	3.040664
ASV1078	1	0.47488
ASV1079	1	0.31038699999999997
ASV108	1	0.9408780000000001
ASV1080	1	0.574227
ASV1081	1	0.460808
ASV1082	1	0.554154
ASV1083	1	1.095601
ASV1084	1	0.819062
ASV1085	1	1.4345940000000001
ASV1086	1	1.0589899999999999
ASV1087	1	2.758025
ASV1088	1	0.20783400000000002
ASV1089	1	0.30578099999999997
ASV109	1	0.51661
ASV1090	1	1.508404
ASV1091	1	0.452755
ASV1092	1	0.408916
ASV1093	1	0.8821450000000001
ASV1094	1	0.715553
ASV1095	1	0.724312
ASV1096	1	0.387772
ASV1097	1	0.92832
ASV1098	1	1.258471
ASV1099	1	1.316751
ASV11	1	0.558295
ASV110	1	0.37593899999999997
ASV1100	1	0.825807
ASV1101	1	0.8101729999999999
ASV1102	1	1.427425
ASV1103	1	0.910516
ASV1104	1	0.969015
ASV1105	1	1.233061
ASV1106	1	0.777471
ASV1107	1	0.624028
ASV1108	1	0.483364
ASV1109	1	0.79196
ASV111	1	0.900868
ASV1110	1	1.1408639999999999
ASV1111	1	1.7966349999999998
ASV1112	1	0.9613510000000001
ASV1113	1	1.0057530000000001
ASV1114	1	1.3861430000000001
ASV1115	1	1.7019939999999998
ASV1116	1	0.720115
ASV1117	1	1.883204
ASV1118	1	0.8933620000000001
ASV1119	1	0.441067
ASV112	1	0.602136
ASV1120	1	2.6546279999999998
ASV1121	1	0.42966899999999997
ASV1122	1	1.2079959999999998
ASV1123	1	0.43361099999999997
ASV1124	1	1.804807
ASV1125	1	0.700704
ASV1126	1	3.6442870000000003
ASV1127	1	0.543474
ASV1128	1	0.8305959999999999
ASV1129	1	1.095701
ASV113	1	0.053523
ASV1130	1	1.360939
ASV1131	1	0.347852
ASV1132	1	1.4572829999999999
ASV1133	1	2.279172
ASV1134	1	1.345461
ASV1135	1	1.839707
ASV1136	1	1.029213
ASV1137	1	0.482786
ASV1138	1	1.4718870000000002
ASV1139	1	0.807806
ASV114	1	1.07073
ASV1140	1	0.817655
ASV1141	1	0.9393229999999999
ASV1142	1	2.057821
ASV1143	1	0.37593899999999997
ASV1144	1	0.34076300000000004
ASV1145	1	0.694228
ASV1146	1	0.476292
ASV1147	1	0.848042
ASV1148	1	1.33676
ASV1149	1	1.078288
ASV115	1	0.259886
ASV1150	1	0.804991
ASV1151	1	1.4199620000000002
ASV1152	1	1.878898
ASV1153	1	1.251725
ASV1154	1	1.018722
ASV1155	1	1.382348
ASV1156	1	0.43017700000000003
ASV1157	1	1.752466
ASV1158	1	2.8785220000000002
ASV1159	1	0.45570200000000005
ASV116	1	0.5984
ASV1160	1	0.970462
ASV1161	1	1.8827490000000002
ASV1162	1	1.5581639999999999
ASV1163	1	1.09615
ASV1164	1	1.445789
ASV1165	1	1.42964
ASV1166	1	1.447609
ASV1167	1	1.6498689999999998
ASV1168	1	1.1610969999999998
ASV1169	1	1.031174
ASV117	1	0.7158869999999999
ASV1170	1	0.11094000000000001
ASV1171	1	0.331861
ASV1172	1	0.506736
ASV1173	1	1.6149209999999998
ASV1174	1	1.141674
ASV1175	1	1.290693
ASV1176	1	1.459516
ASV1177	1	2.123096
ASV1178	1	1.1628290000000001
ASV1179	1	0.18657
ASV118	1	0.06758600000000001
ASV1180	1	1.7151349999999999
ASV1181	1	1.051572
ASV1182	1	1.885091
ASV1183	1	1.069608
ASV1184	1	0.9574729999999999
ASV1185	1	0.680708
ASV1186	1	1.149127
ASV1187	1	1.232813
ASV1188	1	1.536158
ASV1189	1	1.418736
ASV119	1	0.8902399999999999
ASV1190	1	0.19503099999999998
ASV1191	1	0.974992
ASV1192	1	0.636962
ASV1193	1	1.068514
ASV1194	1	0.355493
ASV1195	1	1.109955
ASV1196	1	0.296695
ASV1197	1	0.364514
ASV1198	1	0.28765300000000005
ASV1199	1	0.34237399999999996
ASV12	1	0.707252
ASV120	1	0.17469
ASV1200	1	1.082119
ASV1201	1	1.075405
ASV1202	1	1.120366
ASV1203	1	0.680561
ASV1204	1	0.434788
ASV1205	1	1.024108
ASV1206	1	1.422577
ASV1207	1	0.24959800000000001
ASV1208	1	0.3595
ASV1209	1	0.605813
ASV121	1	0.32503200000000004
ASV1210	1	0.19050699999999998
ASV1211	1	1.483955
ASV1212	1	1.569415
ASV1213	1	0.40308099999999997
ASV1214	1	0.347596
ASV1215	1	0.685538
ASV1216	1	0.573344
ASV1217	1	0.588809
ASV1218	1	1.5582
ASV1219	1	1.309579
ASV122	1	1.3409870000000002
ASV1220	1	0.9176770000000001
ASV1221	1	1.4805620000000002
ASV1222	1	1.195915
ASV1223	1	0.395413
ASV1224	1	0.581178
ASV1225	1	1.512014
ASV1226	1	1.2291590000000001
ASV1227	1	1.838014
ASV1228	1	0.710558
ASV1229	1	0.7700130000000001
ASV123	1	0.8365290000000001
ASV1230	1	0.054126
ASV1231	1	1.335294
ASV1232	1	0.35482600000000003
ASV1233	1	2.167801
ASV1234	1	0.517372
ASV1235	1	0.47472
ASV1236	1	1.0438379999999998
ASV1237	1	0.740352
ASV1238	1	0.757026
ASV1239	1	1.408557
ASV124	1	1.01423
ASV1240	1	0.785027
ASV1241	1	0.41052299999999997
ASV1242	1	0.14753
ASV1243	1	0.414896
ASV1244	1	0.195088
ASV1245	1	0.159104
ASV1246	1	0.20783400000000002
ASV1247	1	0.197578
ASV1248	1	0.373816
ASV1249	1	0.321902
ASV125	1	0.807519
ASV1250	1	0.219484
ASV1251	1	0.940976
ASV1252	1	0.396341
ASV1253	1	0.7675649999999999
ASV1254	1	1.636735
ASV1255	1	1.541404
ASV1256	1	0.600209
ASV1257	1	0.5609729999999999
ASV1258	1	0.381633
ASV1259	1	0.162853
ASV126	1	0.9829459999999999
ASV1260	1	0.441904
ASV1261	1	0.661195
ASV1262	1	1.099708
ASV1263	1	1.169007
ASV1264	1	0.271459
ASV1265	1	1.658248
ASV1266	1	0.362674
ASV1267	1	1.018117
ASV1268	1	0.6811659999999999
ASV1269	1	1.27326
ASV127	1	0.18867
ASV1270	1	0.6437579999999999
ASV1271	1	1.168039
ASV1272	1	0.595296
ASV1273	1	0.14753
ASV1274	1	0.57938
ASV1275	1	1.452321
ASV1276	1	0.834917
ASV1277	1	1.548979
ASV1278	1	0.267785
ASV1279	1	0.414288
ASV128	1	1.5504149999999999
ASV1280	1	0.674656
ASV1281	1	0.766759
ASV1282	1	1.6902840000000001
ASV1283	1	1.9769709999999998
ASV1284	1	0.365491
ASV1285	1	1.07739
ASV1286	1	1.61671
ASV1287	1	1.724695
ASV1288	1	1.9047
ASV1289	1	0.350116
ASV129	1	0.11702
ASV1290	1	1.172021
ASV1291	1	0.834367
ASV1292	1	0.595195
ASV1293	1	1.628339
ASV1294	1	1.581793
ASV1295	1	1.458089
ASV1296	1	1.056597
ASV1297	1	0.459952
ASV1298	1	0.843197
ASV1299	1	0.473029
ASV13	1	0.49094399999999994
ASV130	1	1.392089
ASV1300	1	1.472492
ASV1301	1	1.354291
ASV1302	1	0.438438
ASV1303	1	1.238394
ASV1304	1	1.9209049999999999
ASV1305	1	1.361132
ASV1306	1	0.426515
ASV1307	1	0.543092
ASV1308	1	1.565446
ASV1309	1	0.28994699999999995
ASV131	1	0.5094770000000001
ASV1310	1	0.078677
ASV1311	1	1.375767
ASV1312	1	0.189141
ASV1313	1	0.755634
ASV1314	1	0.6902739999999999
ASV1315	1	0.468772
ASV1316	1	0.42198599999999997
ASV1317	1	0.43247700000000006
ASV1318	1	0.711832
ASV1319	1	0.40229699999999996
ASV132	1	0.55793
ASV1320	1	1.033368
ASV1321	1	0.334074
ASV1322	1	1.1474280000000001
ASV1323	1	0.680702
ASV1324	1	0.20783400000000002
ASV1325	1	0.475401
ASV1326	1	1.8855540000000002
ASV1327	1	1.3194860000000002
ASV1328	1	1.713016
ASV1329	1	0.821009
ASV133	1	0.996691
ASV1330	1	1.472183
ASV1331	1	1.393146
ASV1332	1	1.066302
ASV1333	1	1.248946
ASV1334	1	0.356656
ASV1335	1	0.866424
ASV1336	1	1.046717
ASV1337	1	0.45870600000000006
ASV1338	1	0.469909
ASV1339	1	1.430028
ASV134	1	0.14753
ASV1340	1	1.4136309999999999
ASV1341	1	1.341184
ASV1342	1	0.822533
ASV1343	1	1.0950950000000002
ASV1344	1	0.42248100000000005
ASV1345	1	1.7198830000000003
ASV1346	1	1.301698
ASV1347	1	0.607309
ASV1348	1	0.9574729999999999
ASV1349	1	0.883718
ASV135	1	1.001448
ASV1350	1	0.526332
ASV1351	1	1.98205
ASV1352	1	1.104725
ASV1353	1	0.883287
ASV1354	1	0.884674
ASV1355	7	0.033131
ASV1356	1	0.42841
ASV1357	1	0.643584
ASV1358	1	1.3361299999999998
ASV1359	1	1.048784
ASV136	1	0.717722
ASV1360	1	1.631644
ASV1361	1	0.372584
ASV1362	1	1.265431
ASV1363	1	1.023395
ASV1364	1	1.149976
ASV1365	1	0.443379
ASV1366	1	0.560117
ASV1367	1	1.605915
ASV1368	1	1.144997
ASV1369	1	0.33666599999999997
ASV137	1	0.130824
ASV1370	1	0.285526
ASV1371	1	1.382628
ASV1372	1	0.42802700000000005
ASV1373	1	1.078288
ASV1374	1	1.068155
ASV1375	1	1.095601
ASV1376	1	1.180685
ASV1377	1	0.7098270000000001
ASV1378	1	0.645406
ASV1379	1	0.818086
ASV138	1	0.18301800000000001
ASV1380	1	0.19124000000000002
ASV1381	1	0.49006000000000005
ASV1382	1	0.8390790000000001
ASV1383	1	1.218857
ASV1384	1	1.13605
ASV1385	1	1.099213
ASV1386	1	0.942319
ASV1387	1	0.712937
ASV1388	1	2.000291
ASV1389	1	0.405242
ASV139	1	1.204104
ASV1390	1	0.44405100000000003
ASV1391	1	0.29263
ASV1392	1	0.5053529999999999
ASV1393	1	0.392751
ASV1394	1	0.948097
ASV1395	1	1.111805
ASV1396	1	1.0589899999999999
ASV1397	1	1.100193
ASV1398	1	0.953991
ASV1399	1	0.46191499999999996
ASV14	1	0.34942
ASV140	1	0.484159
ASV1400	1	1.757055
ASV1401	1	1.581564
ASV1402	1	1.310249
ASV1403	1	0.43651899999999993
ASV1404	1	0.351943
ASV1405	1	0.332811
ASV1406	1	0.20783400000000002
ASV1407	1	0.342605
ASV1408	1	1.9065419999999997
ASV1409	1	0.561005
ASV141	1	0.6071810000000001
ASV1410	1	1.355242
ASV1411	1	0.503764
ASV1412	1	0.45503299999999997
ASV1413	1	1.0246110000000002
ASV1414	1	1.60625
ASV1415	1	1.053191
ASV1416	1	1.30954
ASV1417	1	0.9630559999999999
ASV1418	1	0.8427319999999999
ASV1419	1	1.525217
ASV142	1	1.3545719999999999
ASV1420	1	1.459516
ASV1421	1	1.025336
ASV1422	1	1.861775
ASV1423	1	0.391482
ASV1424	1	1.4645920000000001
ASV1425	1	0.877142
ASV1426	1	0.369398
ASV1427	1	1.609356
ASV1428	1	0.577939
ASV1429	1	1.982098
ASV143	1	0.49976400000000004
ASV1430	1	0.515912
ASV1431	1	0.132301
ASV1432	1	0.421232
ASV1433	1	0.787464
ASV1434	1	0.20783400000000002
ASV1435	1	1.247931
ASV1436	1	1.175188
ASV1437	1	1.382676
ASV1438	1	0.949362
ASV1439	1	1.4957129999999998
ASV144	1	0.97334
ASV1440	1	0.80491
ASV1441	1	1.3470090000000001
ASV1442	1	1.293288
ASV1443	1	0.760871
ASV1444	1	0.557459
ASV1445	1	1.120033
ASV1446	1	1.5724989999999999
ASV1447	1	1.2470629999999998
ASV1448	1	0.053905999999999996
ASV1449	1	0.743767
ASV145	1	1.365074
ASV1450	1	1.036286
ASV1451	1	0.27426
ASV1452	1	0.78
ASV1453	1	0.745156
ASV1454	1	1.195605
ASV1455	1	0.508707
ASV1456	1	1.2409709999999998
ASV1457	1	0.6317159999999999
ASV1458	1	0.8231780000000001
ASV1459	1	0.634628
ASV146	1	0.5475869999999999
ASV1460	1	0.643328
ASV1461	1	1.50024
ASV1462	1	1.507395
ASV1463	1	0.9620350000000001
ASV1464	1	2.0123439999999997
ASV1465	1	1.922508
ASV1466	1	1.681514
ASV1467	1	1.8479880000000002
ASV1468	1	1.10473
ASV1469	1	0.728202
ASV147	1	1.241783
ASV1470	1	1.288829
ASV1471	1	0.404105
ASV1472	1	1.53955
ASV1473	1	0.5637340000000001
ASV1474	1	1.8985619999999999
ASV1475	1	2.117627
ASV1476	1	0.318704
ASV1478	1	0.5742109999999999
ASV1479	1	0.9890549999999999
ASV148	1	0.140806
ASV1480	1	1.069608
ASV1481	1	1.082025
ASV1482	1	0.543471
ASV1483	1	0.919725
ASV1484	1	1.000899
ASV1485	1	0.373093
ASV1486	1	1.0052729999999999
ASV1487	1	1.322916
ASV1488	1	1.1594
ASV1489	1	0.226372
ASV149	1	0.368167
ASV1490	1	0.33473200000000003
ASV1491	1	0.37414200000000003
ASV1492	1	0.9049590000000001
ASV1493	1	0.380234
ASV1494	1	0.37658
ASV1495	1	0.18867
ASV1496	1	0.08419700000000001
ASV1497	1	0.37495100000000003
ASV1498	1	0.642799
ASV1499	1	1.22356
ASV15	1	0.20783400000000002
ASV150	1	1.06126
ASV1500	1	0.35994899999999996
ASV1501	1	0.770373
ASV1502	1	1.293012
ASV1503	1	0.749274
ASV1504	1	0.140806
ASV1505	1	0.479033
ASV1506	1	0.280362
ASV1507	1	0.141262
ASV1508	1	0.40246
ASV1509	1	1.076867
ASV151	1	0.20783400000000002
ASV1510	1	0.821176
ASV1511	1	0.11702
ASV1512	1	0.684012
ASV1513	1	0.7389100000000001
ASV1514	1	0.962935
ASV1515	1	0.6181479999999999
ASV1516	1	0.450545
ASV1517	1	1.082299
ASV1518	1	1.335466
ASV1519	1	0.5108779999999999
ASV152	1	0.28124
ASV1520	1	0.04351
ASV1521	1	0.140806
ASV1522	1	0.33019
ASV1523	1	0.364218
ASV1524	1	0.11702
ASV1525	1	0.38051199999999996
ASV1526	1	0.45568100000000006
ASV1527	1	0.462363
ASV1528	1	1.24272
ASV1529	1	0.9404790000000001
ASV153	1	1.5325520000000001
ASV1530	1	0.524606
ASV1531	1	0.320035
ASV1532	1	0.528835
ASV1533	1	0.921333
ASV1534	1	1.390191
ASV1535	1	0.487525
ASV1536	1	0.6590520000000001
ASV1537	1	0.776999
ASV1538	1	0.4813
ASV1539	1	1.372826
ASV154	1	0.360978
ASV1540	1	0.706023
ASV1541	1	1.371545
ASV1542	1	0.8614299999999999
ASV1543	7	0.033304
ASV1544	1	0.237945
ASV1545	1	0.48298500000000005
ASV1546	1	1.0944040000000002
ASV1547	1	0.20783400000000002
ASV1548	1	0.80813
ASV1549	1	0.7454029999999999
ASV155	1	0.347618
ASV1550	1	0.27860999999999997
ASV1551	1	0.542628
ASV1552	7	0.209021
ASV1553	1	0.22603499999999999
ASV1554	1	0.8121689999999999
ASV1555	1	0.7014560000000001
ASV1556	1	1.114213
ASV1557	1	0.84078
ASV1558	1	0.40887399999999996
ASV1559	1	0.505709
ASV156	1	0.7159409999999999
ASV1560	1	0.618112
ASV1561	1	1.048784
ASV1562	1	0.329471
ASV1563	1	0.5513399999999999
ASV1564	1	1.900045
ASV1565	1	0.594875
ASV1566	1	0.140806
ASV1567	1	0.40422600000000003
ASV1568	1	0.8090390000000001
ASV1569	1	0.743016
ASV157	1	0.060445000000000006
ASV1570	1	0.022195
ASV1571	1	0.741744
ASV1572	1	0.249867
ASV1573	1	0.983275
ASV1574	1	0.408325
ASV1575	1	0.55416
ASV1576	1	0.398149
ASV1577	1	1.8104810000000002
ASV1578	1	0.423191
ASV1579	1	1.037947
ASV158	1	0.472076
ASV1580	1	0.57675
ASV1581	1	0.765288
ASV1582	1	1.319491
ASV1583	1	1.0141850000000001
ASV1584	1	0.8806440000000001
ASV1585	1	0.26900100000000005
ASV1586	1	0.609025
ASV1587	1	1.274592
ASV1588	1	1.809536
ASV1589	1	0.762718
ASV159	1	1.1157629999999998
ASV1590	1	0.130873
ASV1591	1	0.7365970000000001
ASV1592	1	1.096144
ASV1593	1	0.49181499999999995
ASV1594	1	1.285844
ASV1595	1	0.31927
ASV1596	1	0.634698
ASV1597	1	0.297104
ASV1598	1	1.096144
ASV1599	1	0.505379
ASV16	1	0.297503
ASV160	1	0.768122
ASV1600	1	1.01643
ASV1601	1	1.4386860000000001
ASV1602	1	0.771759
ASV1603	1	1.141061
ASV1604	1	0.426663
ASV1605	1	1.643666
ASV1606	1	0.821355
ASV1607	1	0.24361300000000002
ASV1608	1	1.548247
ASV1609	1	0.095748
ASV161	1	0.41913100000000003
ASV1610	1	1.697757
ASV1611	1	0.8846
ASV1612	1	0.702913
ASV1613	1	1.0358559999999999
ASV1614	1	1.244745
ASV1615	1	0.40071
ASV1616	1	0.053251
ASV1617	1	0.5953189999999999
ASV1618	1	0.755634
ASV1619	1	0.548888
ASV162	1	0.475749
ASV1620	1	1.470273
ASV1621	1	1.4674049999999998
ASV1622	1	1.0339639999999999
ASV1623	1	1.37017
ASV1624	1	0.8701180000000001
ASV1625	1	0.732564
ASV1626	1	0.14753
ASV1627	1	0.7536010000000001
ASV1628	1	1.117293
ASV1629	1	0.9858520000000001
ASV163	1	0.439029
ASV1630	1	2.064901
ASV1631	1	0.671847
ASV1632	1	2.312329
ASV1633	1	1.063597
ASV1634	1	0.8656010000000001
ASV1635	1	0.522887
ASV1636	1	1.686452
ASV1637	1	2.0983810000000003
ASV1638	1	1.500699
ASV1639	1	0.682433
ASV164	1	0.30385100000000004
ASV1640	1	0.823258
ASV1641	1	1.253568
ASV1642	1	1.410374
ASV1643	1	0.74987
ASV1644	1	1.2896809999999999
ASV1645	1	0.545
ASV1646	1	0.142481
ASV1647	1	0.6755180000000001
ASV1648	1	2.225778
ASV1649	1	1.0998350000000001
ASV165	1	0.450664
ASV1650	1	1.587547
ASV1651	1	0.820585
ASV1652	1	1.389043
ASV1653	1	2.20295
ASV1654	1	1.104991
ASV1655	1	1.251539
ASV1656	1	0.614541
ASV1657	1	1.221334
ASV1658	1	1.952779
ASV1659	1	1.326711
ASV166	1	0.326177
ASV1660	1	1.689498
ASV1661	1	2.107053
ASV1662	1	0.145128
ASV1663	1	0.404435
ASV1664	1	0.426515
ASV1665	1	0.90794
ASV1666	1	0.8548950000000001
ASV1667	1	1.079124
ASV1668	1	1.516533
ASV1669	1	0.997868
ASV167	1	0.18956099999999998
ASV1670	1	1.207143
ASV1671	1	1.58228
ASV1672	1	1.2042030000000001
ASV1673	1	1.466577
ASV1674	1	1.605204
ASV1675	1	0.481274
ASV1676	1	0.5097
ASV1677	1	0.254153
ASV1678	1	0.717734
ASV1679	1	1.596382
ASV168	1	1.20279
ASV1680	1	1.383973
ASV1681	1	0.497824
ASV1682	1	1.75489
ASV1683	1	1.102653
ASV1684	1	1.575531
ASV1685	1	1.076882
ASV1686	1	1.238623
ASV1687	1	1.4030049999999998
ASV1688	1	1.555383
ASV1689	1	0.359137
ASV169	1	1.080875
ASV1690	1	1.9016259999999998
ASV1691	1	0.530828
ASV1692	1	1.9118389999999998
ASV1693	1	0.174807
ASV1694	1	1.767049
ASV1695	1	0.44540799999999997
ASV1696	1	0.872592
ASV1697	1	0.354572
ASV1698	1	1.380205
ASV1699	1	1.324286
ASV17	1	0.279995
ASV170	1	1.317229
ASV1701	1	1.5415860000000001
ASV1702	1	1.771983
ASV1703	1	1.427185
ASV1704	1	1.288577
ASV1705	1	1.868526
ASV1706	1	0.41974300000000003
ASV1707	1	0.585102
ASV1708	1	0.955619
ASV1709	1	1.069425
ASV171	1	0.287962
ASV1710	1	1.218626
ASV1711	1	1.780114
ASV1712	1	1.9720959999999998
ASV1713	1	0.9917809999999999
ASV1714	1	1.3658780000000001
ASV1715	1	0.731226
ASV1716	1	1.6714919999999998
ASV1717	1	0.524094
ASV1718	1	0.458315
ASV1719	1	0.753671
ASV172	1	1.483747
ASV1720	1	0.28586300000000003
ASV1721	1	0.699929
ASV1722	1	0.533645
ASV1723	1	0.980742
ASV1724	1	0.59236
ASV1725	1	0.671233
ASV1726	1	1.027889
ASV1727	1	0.615421
ASV1728	1	0.379958
ASV1729	1	0.8713219999999999
ASV173	1	0.258063
ASV1730	1	0.436557
ASV1731	1	0.458354
ASV1732	1	0.490054
ASV1733	1	0.325052
ASV1734	1	0.549605
ASV1735	1	0.382298
ASV1736	1	0.69321
ASV1737	1	0.146101
ASV1738	1	0.341958
ASV1739	1	0.343955
ASV174	1	1.3971049999999998
ASV1740	1	0.741032
ASV1741	1	0.8352040000000001
ASV1742	1	0.806438
ASV1743	1	0.18867
ASV1744	1	0.500221
ASV1745	1	1.027855
ASV1746	1	0.057315
ASV1747	1	0.639778
ASV1748	1	0.144985
ASV1749	1	0.756492
ASV175	1	1.158327
ASV1750	1	0.525094
ASV1751	1	0.668603
ASV1752	1	0.850929
ASV1753	1	0.45786400000000005
ASV1754	1	0.642079
ASV1755	1	0.6849770000000001
ASV1756	1	1.002061
ASV1757	1	1.0511
ASV1758	1	0.934085
ASV1759	1	0.608268
ASV176	1	0.47164700000000004
ASV1760	1	0.867815
ASV1761	1	0.776918
ASV1762	1	0.413441
ASV1763	1	1.170525
ASV1764	1	0.703023
ASV1765	1	0.688079
ASV1766	1	0.421712
ASV1767	1	0.786051
ASV1768	1	0.592988
ASV1769	1	0.519046
ASV177	1	0.28929099999999996
ASV1770	1	0.6625479999999999
ASV1771	1	1.032605
ASV1772	1	0.7644029999999999
ASV1773	1	0.043943
ASV1774	1	0.665446
ASV1775	1	1.011198
ASV1776	1	0.908941
ASV1777	1	0.76789
ASV1778	1	0.8271850000000001
ASV1779	1	0.905692
ASV178	1	0.05305
ASV1780	1	1.181128
ASV1781	1	0.9830899999999999
ASV1782	1	0.7449399999999999
ASV1783	1	0.568292
ASV1784	1	0.592947
ASV1785	1	0.785345
ASV1786	1	0.541169
ASV1787	1	0.384924
ASV1788	1	0.602655
ASV1789	1	0.856233
ASV179	1	0.7782640000000001
ASV1790	1	0.051204999999999994
ASV1791	1	0.370039
ASV1792	1	0.18867
ASV1793	1	1.035893
ASV1794	1	0.6414770000000001
ASV1795	1	1.3511950000000001
ASV1796	1	0.19503099999999998
ASV1797	1	0.405972
ASV1798	1	0.9517709999999999
ASV1799	1	0.7195699999999999
ASV18	1	0.5653600000000001
ASV180	1	1.50024
ASV1800	1	0.41730900000000004
ASV1801	1	0.151366
ASV1802	1	0.725258
ASV1803	1	0.778778
ASV1804	1	1.407346
ASV1805	1	0.7532270000000001
ASV1806	1	0.354045
ASV1807	1	0.5699
ASV1808	1	0.14753
ASV1809	1	0.20783400000000002
ASV181	1	0.6668189999999999
ASV1810	1	0.655939
ASV1811	1	0.827836
ASV1812	1	1.231767
ASV1813	1	0.606125
ASV1814	1	0.754842
ASV1815	1	0.821406
ASV1816	1	0.796182
ASV1817	1	0.49158199999999996
ASV1818	1	0.539342
ASV1819	1	0.762938
ASV182	1	1.0589899999999999
ASV1820	1	0.45624499999999996
ASV1821	1	1.0851030000000002
ASV1822	1	0.883821
ASV1823	1	0.929278
ASV1824	1	1.169801
ASV1825	1	1.3584379999999998
ASV1826	1	0.937384
ASV1827	1	0.53454
ASV1828	1	0.497004
ASV1829	1	0.174807
ASV183	1	1.322921
ASV1830	1	0.409068
ASV1831	1	0.751962
ASV1832	1	0.250296
ASV1833	1	0.40171799999999996
ASV1834	1	0.8996569999999999
ASV1835	1	0.7819189999999999
ASV1836	1	0.5709930000000001
ASV1837	1	0.386772
ASV1838	1	0.19503099999999998
ASV1839	1	0.357175
ASV184	1	0.303412
ASV1840	1	0.738687
ASV1841	1	1.1832719999999999
ASV1842	1	0.963799
ASV1843	1	0.9870760000000001
ASV1844	1	0.7369760000000001
ASV1845	1	1.031088
ASV1846	1	0.534666
ASV1847	1	0.905692
ASV1848	1	0.49816400000000005
ASV1849	1	1.254851
ASV185	1	1.405612
ASV1850	1	0.95445
ASV1851	1	0.7383890000000001
ASV1852	1	1.016932
ASV1853	1	0.5724520000000001
ASV1854	1	0.273024
ASV1855	1	0.300154
ASV1856	1	0.426515
ASV1857	1	1.203255
ASV1858	1	0.279332
ASV1859	1	0.635202
ASV186	1	1.2715379999999998
ASV1860	1	0.656261
ASV1861	1	0.5932350000000001
ASV1862	1	0.72436
ASV1863	1	0.26514299999999996
ASV1864	1	0.683845
ASV1865	1	0.493026
ASV1866	1	1.08415
ASV1867	1	0.20783400000000002
ASV1868	1	0.767616
ASV1869	1	0.7248220000000001
ASV187	1	0.8654350000000001
ASV1870	1	0.295198
ASV1871	1	0.626112
ASV1872	1	0.5202140000000001
ASV1873	1	0.471787
ASV1874	1	0.31571
ASV1875	1	1.4452459999999998
ASV1876	1	0.531676
ASV1877	1	0.883117
ASV1878	1	0.535157
ASV1879	1	0.815008
ASV188	1	0.342517
ASV1880	1	0.494465
ASV1881	1	1.291843
ASV1882	1	0.410058
ASV1883	1	0.808705
ASV1884	1	0.199256
ASV1885	1	0.926649
ASV1886	1	0.987339
ASV1887	1	0.747826
ASV1888	1	0.535666
ASV1889	1	0.477759
ASV189	1	0.972867
ASV1890	1	0.18362699999999998
ASV1891	1	0.306408
ASV1892	1	0.9174829999999999
ASV1893	1	1.5009649999999999
ASV1894	1	0.9418860000000001
ASV1895	1	0.530937
ASV1896	1	0.208286
ASV1897	1	0.353817
ASV1898	1	0.089178
ASV1899	1	0.56787
ASV19	1	0.839259
ASV190	1	0.520345
ASV1900	1	1.0667149999999999
ASV1901	1	0.979881
ASV1902	1	1.485115
ASV1903	1	0.813186
ASV1904	1	1.0529680000000001
ASV1905	1	0.45683900000000005
ASV1906	1	0.6395310000000001
ASV1907	1	0.37593899999999997
ASV1908	1	0.265484
ASV1909	1	0.43537
ASV191	1	0.403825
ASV1910	1	0.283922
ASV1911	1	0.17139200000000002
ASV1912	1	0.380898
ASV1913	1	0.794097
ASV1914	1	0.747718
ASV1915	1	0.7631140000000001
ASV1916	1	0.808775
ASV1917	1	0.9384879999999999
ASV1918	1	0.316657
ASV1919	1	0.812025
ASV192	1	0.119948
ASV1920	1	0.442046
ASV1921	1	1.03491
ASV1922	1	0.582438
ASV1923	1	0.654794
ASV1924	1	0.351433
ASV1925	1	0.98172
ASV1926	1	0.5915090000000001
ASV1927	1	0.024938
ASV1928	1	0.487642
ASV1929	1	0.680255
ASV193	1	1.097733
ASV1930	1	1.3983459999999999
ASV1931	1	1.104008
ASV1932	1	1.005087
ASV1933	1	1.5706200000000001
ASV1934	1	0.7258939999999999
ASV1935	1	0.596475
ASV1936	1	0.6267689999999999
ASV1937	1	1.1479270000000001
ASV1938	1	0.640964
ASV1939	1	1.297139
ASV194	1	0.15279700000000002
ASV1940	1	0.564617
ASV1941	1	1.0440399999999999
ASV1942	1	0.711021
ASV1943	1	0.92794
ASV1944	1	0.624119
ASV1945	1	0.19503099999999998
ASV1946	1	0.387385
ASV1947	1	0.923897
ASV1948	1	1.023595
ASV1949	1	1.6245610000000001
ASV195	1	0.23909
ASV1950	1	0.50274
ASV1951	1	1.0120639999999999
ASV1952	1	0.585492
ASV1953	1	0.6592060000000001
ASV1954	1	0.490183
ASV1955	1	1.3394540000000001
ASV1956	1	0.80701
ASV1957	1	0.325092
ASV1958	1	0.5685720000000001
ASV1959	1	0.807231
ASV196	1	0.351513
ASV1960	1	0.523367
ASV1961	1	1.499679
ASV1962	1	0.36783699999999997
ASV1963	1	0.97075
ASV1964	1	0.894307
ASV1965	1	0.736826
ASV1966	1	1.0290190000000001
ASV1967	1	0.687773
ASV1968	1	1.54093
ASV1969	1	0.957118
ASV197	1	0.716046
ASV1970	1	0.663519
ASV1971	1	0.25824899999999995
ASV1972	1	1.1930889999999998
ASV1973	1	0.337804
ASV1974	1	1.321059
ASV1975	1	0.7412770000000001
ASV1976	1	1.496879
ASV1977	1	0.544734
ASV1978	1	0.676844
ASV1979	1	0.699105
ASV198	1	0.383795
ASV1980	1	0.665672
ASV1981	1	0.374297
ASV1982	1	0.513996
ASV1983	1	0.33707
ASV1984	1	0.14753
ASV1985	1	1.2182309999999998
ASV1986	1	0.22740700000000003
ASV1987	1	1.375689
ASV1988	1	0.8638370000000001
ASV1989	1	1.583209
ASV199	1	0.8706649999999999
ASV1990	1	0.633763
ASV1991	1	0.729956
ASV1992	1	0.855606
ASV1993	1	1.392624
ASV1994	1	1.2053129999999999
ASV1995	1	0.669118
ASV1996	1	1.51702
ASV1997	1	1.49568
ASV1998	1	0.36751100000000003
ASV1999	1	0.929142
ASV2	1	0.18867
ASV20	1	0.070461
ASV200	1	0.8239569999999999
ASV2000	1	0.820853
ASV2001	1	0.161598
ASV2002	1	0.83594
ASV2003	1	1.139864
ASV2004	1	0.757459
ASV2005	1	0.663213
ASV2006	1	0.730549
ASV2007	1	0.8422700000000001
ASV2008	1	0.9322219999999999
ASV2009	1	0.354569
ASV201	1	1.246842
ASV2010	1	0.800638
ASV2011	1	0.192842
ASV2012	1	0.9477
ASV2013	1	0.557975
ASV2014	1	0.49968999999999997
ASV2015	1	0.7699010000000001
ASV2016	1	0.906306
ASV2017	1	1.9320959999999998
ASV2018	1	0.9579469999999999
ASV2019	1	0.7115560000000001
ASV202	1	0.447747
ASV2020	1	1.727839
ASV2021	1	0.7941
ASV2022	1	0.20255
ASV2023	1	0.9499190000000001
ASV2024	1	0.373164
ASV2025	1	1.0154530000000002
ASV2026	1	0.5675899999999999
ASV2027	1	0.17438
ASV2028	1	0.8211959999999999
ASV2029	1	0.6436270000000001
ASV203	1	0.744466
ASV2030	1	0.46958
ASV2031	1	0.284197
ASV2032	1	0.9434959999999999
ASV2033	1	0.58032
ASV2034	1	0.812686
ASV2035	1	0.7568779999999999
ASV2036	1	1.238761
ASV2037	1	1.371896
ASV2038	1	0.883861
ASV2039	1	0.8616889999999999
ASV204	1	0.809272
ASV2040	1	0.485608
ASV2041	1	1.051742
ASV2042	1	0.927689
ASV2043	1	0.6039180000000001
ASV2044	1	1.273578
ASV2045	1	1.106855
ASV2046	1	2.133882
ASV2047	1	0.7858390000000001
ASV2048	1	0.40255
ASV2049	1	0.5395
ASV205	1	0.14753
ASV2050	1	0.322598
ASV2051	1	0.592044
ASV2052	1	1.137989
ASV2053	1	0.6950350000000001
ASV2054	1	0.414616
ASV2055	1	1.387291
ASV2056	1	1.168568
ASV2057	1	0.378123
ASV2058	1	0.6893640000000001
ASV2059	1	0.634628
ASV206	1	1.351177
ASV2060	1	0.46113699999999996
ASV2061	1	0.548521
ASV2062	1	0.547963
ASV2063	1	0.048757999999999996
ASV2064	1	0.659977
ASV2065	1	0.424483
ASV2066	1	0.842785
ASV2067	1	1.0197829999999999
ASV2068	1	0.806158
ASV2069	1	1.1827969999999999
ASV207	1	0.8835280000000001
ASV2070	1	0.630163
ASV2071	1	0.35330300000000003
ASV2072	1	0.825466
ASV2073	1	0.8914989999999999
ASV2074	1	0.37605500000000003
ASV2075	1	1.158884
ASV2076	1	0.8474200000000001
ASV2077	1	0.426515
ASV2078	1	0.526098
ASV2079	1	0.869505
ASV208	1	0.400149
ASV2080	1	0.070886
ASV2081	1	1.515012
ASV2082	1	0.464948
ASV2083	1	1.281996
ASV2084	1	0.677145
ASV2085	1	1.127693
ASV2086	1	0.8558959999999999
ASV2087	1	1.146312
ASV2088	1	0.9177860000000001
ASV2089	1	0.688246
ASV209	1	0.133149
ASV2090	1	0.658696
ASV2091	1	1.022816
ASV2092	1	0.46761099999999994
ASV2093	1	1.297831
ASV2094	1	0.725175
ASV2095	1	0.922565
ASV2096	1	0.3463
ASV2097	1	0.27315100000000003
ASV2098	1	0.34738800000000003
ASV2099	1	0.769737
ASV21	1	0.7235149999999999
ASV210	1	0.45978900000000006
ASV2100	1	1.240588
ASV2101	1	0.597214
ASV2102	1	0.9551229999999999
ASV2103	1	0.734241
ASV2104	1	0.160715
ASV2105	1	0.527806
ASV2106	1	0.381721
ASV2107	1	0.40399
ASV2108	1	0.6792630000000001
ASV2109	1	0.817336
ASV211	1	0.857326
ASV2110	1	0.41330200000000006
ASV2111	1	0.620166
ASV2112	1	0.6668189999999999
ASV2113	1	0.14753
ASV2114	1	1.4671299999999998
ASV2115	1	0.932001
ASV2116	1	1.9484990000000002
ASV2117	1	0.972032
ASV2118	1	1.2070889999999999
ASV2119	1	1.943498
ASV212	1	1.406972
ASV2120	1	1.151311
ASV2121	1	1.235701
ASV2122	1	1.7151349999999999
ASV2123	1	0.803511
ASV2124	1	0.869331
ASV2125	1	0.672121
ASV2126	1	0.582969
ASV2127	1	0.705321
ASV2128	1	0.8835770000000001
ASV2129	1	0.8746309999999999
ASV213	1	1.531714
ASV2130	1	0.530242
ASV2131	1	0.35142199999999996
ASV2132	1	0.7583270000000001
ASV2133	1	0.442399
ASV2134	1	1.099274
ASV2135	1	0.712763
ASV2136	1	0.71006
ASV2137	1	0.768316
ASV2138	1	0.59645
ASV2139	1	0.473786
ASV214	1	0.19503099999999998
ASV2140	1	1.349556
ASV2141	1	0.804276
ASV2142	1	0.43599799999999994
ASV2143	1	0.19503099999999998
ASV2144	1	1.1419030000000001
ASV2145	1	0.76789
ASV2146	1	1.45774
ASV2147	1	0.973728
ASV2148	1	0.683688
ASV2149	1	0.731274
ASV215	1	0.8917229999999999
ASV2150	1	0.41902
ASV2151	1	0.339122
ASV2152	1	0.58687
ASV2153	1	0.778079
ASV2154	1	0.803137
ASV2155	1	0.741711
ASV2156	1	0.573132
ASV2157	1	1.091458
ASV2158	1	0.737477
ASV2159	1	1.1562649999999999
ASV216	1	0.45445699999999994
ASV2160	1	0.35477
ASV2161	1	0.617402
ASV2162	1	1.022038
ASV2163	1	0.468016
ASV2164	1	0.22740700000000003
ASV2165	1	1.066527
ASV2166	1	0.20783400000000002
ASV2167	1	0.905943
ASV2168	1	0.821419
ASV2169	1	0.552295
ASV217	1	0.953975
ASV2170	1	0.795618
ASV2171	1	0.554725
ASV2172	1	0.45919799999999994
ASV2173	1	0.048681999999999996
ASV2174	1	1.009295
ASV2175	1	0.274066
ASV2176	1	0.661851
ASV2177	1	0.8521139999999999
ASV2178	1	0.7374390000000001
ASV2179	1	0.773997
ASV218	1	0.48431
ASV2180	1	1.076667
ASV2181	1	0.755242
ASV2182	1	0.797838
ASV2183	1	0.426515
ASV2184	1	0.8570030000000001
ASV2185	1	0.00015
ASV2186	1	0.6145649999999999
ASV2187	1	0.313153
ASV2188	1	0.617128
ASV2189	1	0.509139
ASV219	1	0.174807
ASV2190	1	0.451183
ASV2191	1	0.9706459999999999
ASV2192	1	0.341975
ASV2193	1	0.6531640000000001
ASV2194	1	0.671407
ASV2195	1	0.44663800000000003
ASV2196	1	1.051916
ASV2197	1	1.328848
ASV2198	1	0.80462
ASV2199	1	0.499321
ASV22	1	0.497565
ASV220	1	0.366555
ASV2200	1	0.164666
ASV2201	1	0.206511
ASV2202	1	0.6353439999999999
ASV2203	1	0.463379
ASV2204	1	0.26216999999999996
ASV2205	1	0.923631
ASV2206	1	0.503764
ASV2207	1	0.705973
ASV2208	1	0.336424
ASV2209	1	0.629838
ASV221	1	1.1211389999999999
ASV2210	1	1.0622719999999999
ASV2211	1	1.254094
ASV2212	1	0.949783
ASV2213	1	1.1665969999999999
ASV2214	1	0.994066
ASV2215	1	0.867284
ASV2216	1	0.913055
ASV2217	1	1.273341
ASV2218	1	1.152674
ASV2219	1	0.648555
ASV222	1	1.181171
ASV2220	1	0.429591
ASV2221	1	0.529038
ASV2222	1	0.499751
ASV2223	1	0.6917979999999999
ASV2224	1	0.5753050000000001
ASV2225	1	0.6611090000000001
ASV2226	1	0.7518050000000001
ASV2227	1	0.9751280000000001
ASV2228	1	0.642231
ASV2229	1	0.629371
ASV223	1	0.438396
ASV2230	1	0.563472
ASV2231	1	0.41952
ASV2232	1	1.209487
ASV2233	1	0.46223400000000003
ASV2234	1	0.7542800000000001
ASV2235	1	0.271353
ASV2236	1	0.495109
ASV2237	1	0.528414
ASV2238	1	1.2394319999999999
ASV2239	1	0.928207
ASV224	1	0.6635479999999999
ASV2240	1	0.6590520000000001
ASV2241	1	0.319207
ASV2242	1	0.752835
ASV2243	1	1.19229
ASV2244	1	0.9553450000000001
ASV2245	1	0.693613
ASV2246	1	0.524864
ASV2247	1	0.871792
ASV2248	1	0.8496360000000001
ASV2249	1	0.19503099999999998
ASV225	1	0.597169
ASV2250	1	0.392135
ASV2251	1	0.560517
ASV2252	1	0.719933
ASV2253	1	0.639018
ASV2254	1	0.693751
ASV2255	1	1.047554
ASV2256	1	0.508473
ASV2257	1	0.676323
ASV2258	1	0.358337
ASV2259	1	2.062852
ASV226	1	0.19503099999999998
ASV2260	1	0.6717609999999999
ASV2261	1	1.221502
ASV2262	1	0.869452
ASV2263	1	0.511504
ASV2264	1	0.146465
ASV2265	1	0.19746
ASV2266	1	1.26536
ASV2267	1	0.882136
ASV2268	1	0.346006
ASV2269	1	1.0310270000000001
ASV227	1	0.4902
ASV2270	1	0.16694900000000001
ASV2271	1	0.47135699999999997
ASV2272	1	0.997791
ASV2273	1	0.77698
ASV2274	1	0.213267
ASV2275	1	0.587251
ASV2276	1	1.0154530000000002
ASV2277	1	1.051742
ASV2278	1	0.879985
ASV2279	1	1.096306
ASV228	1	0.861034
ASV2280	1	1.240592
ASV2281	1	0.737129
ASV2282	1	1.101883
ASV2283	1	0.8356370000000001
ASV2284	1	0.86215
ASV2285	1	0.401645
ASV2286	1	1.145371
ASV2287	1	0.721115
ASV2288	1	0.723892
ASV2289	1	0.557551
ASV229	1	1.007706
ASV2290	1	0.927356
ASV2291	1	0.24947800000000003
ASV2292	1	0.694702
ASV2293	1	1.186513
ASV2294	1	0.722572
ASV2295	1	0.498978
ASV2296	1	0.579983
ASV2297	1	0.171289
ASV2298	1	0.9363100000000001
ASV2299	1	0.49521899999999996
ASV23	1	0.044976
ASV230	1	0.1992
ASV2300	1	1.447338
ASV2301	1	1.2093260000000001
ASV2302	1	1.026341
ASV2303	1	1.132736
ASV2304	1	0.510742
ASV2305	1	0.36884
ASV2306	1	0.886056
ASV2307	1	0.764456
ASV2308	1	0.9623450000000001
ASV2309	1	1.038894
ASV231	1	0.587769
ASV2310	1	0.436151
ASV2311	1	0.801711
ASV2312	1	0.64227
ASV2313	1	0.6693439999999999
ASV2314	1	0.5132140000000001
ASV2315	1	1.0135239999999999
ASV2316	1	1.028202
ASV2317	1	0.600799
ASV2318	1	1.7151349999999999
ASV2319	1	0.42807700000000004
ASV232	1	0.728424
ASV2320	1	0.474818
ASV2321	1	0.51015
ASV2322	1	0.588862
ASV2323	1	0.5414220000000001
ASV2324	1	1.008306
ASV2325	1	0.390979
ASV2326	1	0.644554
ASV2327	1	0.9653299999999999
ASV2328	1	0.81584
ASV2329	1	0.402679
ASV233	1	1.727536
ASV2330	1	1.115425
ASV2331	1	1.398973
ASV2332	1	1.057504
ASV2333	1	2.23679
ASV2334	1	0.75846
ASV2335	1	1.8320049999999999
ASV2336	1	0.633763
ASV2337	1	0.9553590000000001
ASV2338	1	1.000899
ASV2339	1	1.1936209999999998
ASV234	1	1.337776
ASV2340	1	0.81633
ASV2341	1	0.10222300000000001
ASV2342	1	0.756242
ASV2343	1	0.903681
ASV2344	1	0.610287
ASV2345	1	0.8602620000000001
ASV2346	1	1.0195530000000002
ASV2347	1	0.806925
ASV2348	1	0.352759
ASV2349	1	0.357871
ASV235	1	0.6618069999999999
ASV2350	1	1.348191
ASV2351	1	0.33650599999999997
ASV2352	1	0.334415
ASV2353	1	0.9993270000000001
ASV2354	1	1.118464
ASV2355	1	0.331081
ASV2356	1	0.874547
ASV2357	1	1.487091
ASV2358	1	0.505205
ASV2359	1	0.498212
ASV236	1	1.0790680000000001
ASV2360	1	0.897977
ASV2361	1	1.4452459999999998
ASV2362	1	0.8493569999999999
ASV2363	1	0.56866
ASV2364	1	0.504571
ASV2365	1	1.225695
ASV2366	1	0.360737
ASV2367	1	0.653453
ASV2368	1	1.0531270000000001
ASV2369	1	0.506352
ASV237	1	0.43785
ASV2370	1	0.292939
ASV2371	1	1.240588
ASV2372	1	0.530457
ASV2373	1	0.357675
ASV2374	1	0.00015
ASV2375	1	1.481034
ASV2376	1	0.186204
ASV2377	1	0.154658
ASV2378	1	1.02322
ASV2379	1	0.6057640000000001
ASV238	1	0.820349
ASV2380	1	0.19503099999999998
ASV2381	1	0.654822
ASV2382	1	0.00015
ASV2383	1	1.152873
ASV2384	1	0.973981
ASV2385	1	1.218495
ASV2386	1	0.42441999999999996
ASV2387	1	1.102595
ASV2388	1	0.977678
ASV2389	1	0.502356
ASV239	1	0.935169
ASV2390	1	1.046163
ASV2391	1	1.034345
ASV2392	1	0.19503099999999998
ASV2393	1	0.184038
ASV2394	1	0.605337
ASV2395	1	1.325536
ASV2396	1	0.8180569999999999
ASV2397	1	1.003164
ASV2398	1	0.993066
ASV2399	1	0.373598
ASV24	1	1.1670530000000001
ASV240	1	0.357952
ASV2400	1	1.2356530000000001
ASV2401	1	0.048829000000000004
ASV2402	1	0.263944
ASV2403	1	0.6154810000000001
ASV2404	1	0.297479
ASV2405	1	1.3495270000000001
ASV2406	1	0.842793
ASV2407	1	0.38692600000000005
ASV2408	1	0.45291499999999996
ASV2409	1	0.551619
ASV241	1	1.181611
ASV2410	1	0.24743800000000002
ASV2411	1	0.923069
ASV2412	1	0.392243
ASV2413	1	1.2836450000000001
ASV2414	1	0.426515
ASV2415	1	1.0209629999999998
ASV2416	1	0.550199
ASV2417	1	0.306788
ASV2418	1	1.587547
ASV2419	1	0.6251939999999999
ASV242	1	1.032929
ASV2420	1	0.39062199999999997
ASV2421	1	0.790929
ASV2422	1	1.0303229999999999
ASV2423	1	0.307772
ASV2424	1	1.3303719999999999
ASV2425	1	0.347991
ASV2426	1	1.367781
ASV2427	1	0.501197
ASV2428	1	0.163777
ASV2429	1	1.00335
ASV243	1	0.567952
ASV2430	1	0.7622439999999999
ASV2431	1	1.659863
ASV2432	1	0.836117
ASV2433	1	0.426515
ASV2434	1	0.279332
ASV2435	1	0.9977950000000001
ASV2436	1	1.129766
ASV2437	1	1.287109
ASV2438	1	0.636441
ASV2439	1	1.943998
ASV244	1	1.2511809999999999
ASV2440	1	0.391773
ASV2441	1	0.426515
ASV2442	1	1.054776
ASV2443	1	0.682493
ASV2444	1	0.802932
ASV2445	1	0.934421
ASV2446	1	0.772987
ASV2447	1	0.3767
ASV2448	1	1.020974
ASV2449	1	0.393206
ASV245	1	0.936522
ASV2450	1	0.347596
ASV2451	1	0.269683
ASV2452	1	0.353733
ASV2453	1	0.40921399999999997
ASV2454	1	0.260179
ASV2455	1	1.137631
ASV2456	1	0.657486
ASV2457	1	0.657249
ASV2458	1	0.323382
ASV2459	1	0.753264
ASV246	1	0.172796
ASV2460	1	0.372285
ASV2461	1	0.312729
ASV2462	1	1.3376629999999998
ASV2463	1	0.333933
ASV2464	1	0.437885
ASV2465	1	0.388329
ASV2466	1	0.462351
ASV2467	1	1.040593
ASV2468	1	0.6552600000000001
ASV2469	1	0.42645299999999997
ASV247	1	1.0919940000000001
ASV2470	1	1.40897
ASV2471	1	0.6326729999999999
ASV2472	1	0.375675
ASV2473	1	0.763798
ASV2474	1	1.5141360000000001
ASV2475	1	0.615816
ASV2476	1	1.2287059999999999
ASV2477	1	0.897516
ASV2478	1	0.719104
ASV2479	2	0.61068
ASV248	1	0.7724479999999999
ASV2480	1	0.40092
ASV2481	1	0.358885
ASV2482	1	0.361138
ASV2483	1	0.711132
ASV2484	1	0.19503099999999998
ASV2485	1	0.973935
ASV2486	1	0.233842
ASV2487	1	0.225575
ASV2488	1	0.738349
ASV2489	1	0.174807
ASV249	1	0.409319
ASV2490	1	0.510254
ASV2491	1	0.693734
ASV2492	1	0.665846
ASV2493	1	0.300154
ASV2494	1	1.831982
ASV2495	1	1.088088
ASV2496	1	0.710874
ASV2497	1	0.993878
ASV2498	1	1.678046
ASV2499	1	0.67051
ASV25	1	0.274439
ASV250	1	0.345618
ASV2500	1	1.663577
ASV2501	1	1.681902
ASV2502	1	0.870034
ASV2503	1	0.907681
ASV2504	1	1.39523
ASV2505	1	0.86201
ASV2506	1	1.119147
ASV2507	1	0.766696
ASV2508	1	0.299059
ASV2509	1	1.056457
ASV251	1	2.139954
ASV2510	1	0.723398
ASV2511	1	0.90707
ASV2512	1	1.262484
ASV2513	1	0.46488900000000005
ASV2514	1	0.589791
ASV2515	1	1.1590479999999999
ASV2516	1	0.554508
ASV2518	1	1.103269
ASV2519	1	0.487408
ASV252	1	0.392098
ASV2520	1	2.0483290000000003
ASV2521	1	1.409096
ASV2522	1	0.833023
ASV2523	1	1.213962
ASV2524	1	0.842076
ASV2525	1	0.943104
ASV2526	1	1.197489
ASV2528	1	0.9529059999999999
ASV2529	1	0.569254
ASV253	1	0.5018729999999999
ASV2530	1	0.716066
ASV2531	1	0.433047
ASV2532	1	1.0817370000000002
ASV2533	1	1.523462
ASV2534	1	0.917249
ASV2535	1	0.40067800000000003
ASV2537	1	0.426515
ASV2538	1	0.367814
ASV2539	1	0.363266
ASV254	1	0.42044899999999996
ASV2540	1	0.721019
ASV2541	1	0.745062
ASV2542	1	0.20783400000000002
ASV2543	1	0.167095
ASV2544	1	1.1533950000000002
ASV2545	1	0.9488840000000001
ASV2546	1	0.721971
ASV2547	1	0.260179
ASV2548	1	0.17848599999999998
ASV2549	1	1.249134
ASV255	1	0.531043
ASV2550	1	0.718333
ASV2551	1	1.196181
ASV2552	1	0.162864
ASV2553	1	0.7138399999999999
ASV2554	1	0.085191
ASV2555	1	0.579358
ASV2556	1	0.614368
ASV2557	1	1.1359540000000001
ASV2558	1	0.717071
ASV2559	1	1.235727
ASV256	1	0.292041
ASV2560	1	0.450596
ASV2561	1	0.396052
ASV2562	1	0.798813
ASV2563	1	0.824838
ASV2564	1	0.13128
ASV2565	1	0.653223
ASV2566	1	0.051577
ASV2567	1	1.353734
ASV2568	1	0.655224
ASV2569	1	0.37593899999999997
ASV257	1	0.458333
ASV2570	1	0.8480979999999999
ASV2571	1	0.741712
ASV2572	1	0.158924
ASV2573	1	1.109407
ASV2574	1	1.249134
ASV2575	1	1.371054
ASV2576	1	1.116971
ASV2577	1	0.857326
ASV2578	1	0.765029
ASV2579	1	0.7825770000000001
ASV258	1	0.850929
ASV2580	1	0.5685020000000001
ASV2581	1	0.415235
ASV2582	1	0.19503099999999998
ASV2583	1	1.404512
ASV2584	1	1.090295
ASV2585	1	0.384316
ASV2586	1	0.077928
ASV2587	1	0.719109
ASV2588	1	1.137438
ASV2589	1	1.236565
ASV259	1	0.27019899999999997
ASV2590	1	0.20783400000000002
ASV2591	1	0.49453100000000005
ASV2592	1	0.242079
ASV2593	1	0.356187
ASV2594	1	0.15828
ASV2595	1	0.8792040000000001
ASV2596	1	0.585526
ASV2597	1	0.8905629999999999
ASV2598	1	0.112267
ASV2599	1	0.292609
ASV26	1	0.118723
ASV260	1	0.774884
ASV2600	1	0.25248899999999996
ASV2601	1	0.651736
ASV2602	1	0.18867
ASV2603	1	1.352998
ASV2604	1	1.025485
ASV2605	1	0.9510290000000001
ASV2606	1	0.601739
ASV2607	1	0.9626709999999999
ASV2608	1	0.7924770000000001
ASV2609	1	0.18867
ASV261	1	2.1572419999999997
ASV2610	1	0.43982200000000005
ASV2611	1	0.262667
ASV2612	1	0.599805
ASV2613	1	0.090695
ASV2614	1	0.14753
ASV2615	1	0.606544
ASV2616	1	0.721589
ASV2617	1	0.569745
ASV2618	1	0.8560639999999999
ASV2619	1	0.538737
ASV262	1	2.127592
ASV2620	1	0.25349299999999997
ASV2621	1	0.277979
ASV2622	1	0.130873
ASV2623	1	0.928392
ASV2624	1	0.463133
ASV2625	1	0.853607
ASV2626	1	0.41627200000000003
ASV2627	1	1.165192
ASV2628	1	0.9954139999999999
ASV2629	1	0.357711
ASV263	1	0.504666
ASV2630	1	0.602021
ASV2631	1	0.660041
ASV2632	1	0.07885299999999999
ASV2633	1	0.465183
ASV2634	1	0.9044459999999999
ASV2635	1	1.165983
ASV2636	1	0.409536
ASV2637	1	0.300154
ASV2638	1	0.5126189999999999
ASV2639	1	0.950714
ASV264	1	0.8049810000000001
ASV2640	1	0.518303
ASV2641	1	1.041499
ASV2642	1	0.607301
ASV2643	1	0.8423930000000001
ASV2644	1	0.47292
ASV2645	1	0.18657
ASV2646	1	0.610845
ASV2647	1	0.772987
ASV2648	1	0.741421
ASV2649	1	1.272648
ASV265	1	0.50616
ASV2650	1	0.550022
ASV2651	1	0.4328
ASV2652	1	0.405681
ASV2653	1	0.5015109999999999
ASV2654	1	1.690818
ASV2655	1	0.47341400000000006
ASV2656	1	0.270038
ASV2657	1	0.161241
ASV2658	1	0.55793
ASV2659	1	1.305582
ASV266	1	0.810083
ASV2660	1	0.748315
ASV2661	1	0.23983200000000002
ASV2662	1	0.613574
ASV2663	1	0.6117819999999999
ASV2664	1	0.310753
ASV2665	1	0.09815
ASV2666	1	0.237575
ASV2667	1	0.912033
ASV2668	1	1.508369
ASV2669	1	1.6140379999999999
ASV267	1	1.345107
ASV2670	1	0.24608200000000002
ASV2671	1	0.900058
ASV2672	1	0.800604
ASV2673	1	1.11642
ASV2674	1	0.24638600000000002
ASV2675	1	0.245854
ASV2676	1	0.3915
ASV2677	1	0.140806
ASV2678	1	1.256824
ASV2679	1	0.663586
ASV268	1	1.023224
ASV2680	1	0.533608
ASV2681	1	0.7859510000000001
ASV2682	1	1.714062
ASV2683	1	0.576343
ASV2684	1	1.78361
ASV2685	1	0.554504
ASV2686	1	1.072362
ASV2687	1	0.796244
ASV2688	1	0.55961
ASV2689	1	0.721811
ASV269	1	1.095601
ASV2690	1	0.399868
ASV2691	1	0.37593899999999997
ASV2692	1	2.163601
ASV2693	1	0.42991499999999994
ASV2694	1	1.972805
ASV2695	1	0.108675
ASV2696	1	1.912618
ASV2697	1	0.961734
ASV2698	1	2.09883
ASV2699	1	2.638086
ASV27	1	0.25706599999999996
ASV270	1	1.512708
ASV2700	1	1.200903
ASV2701	1	0.840242
ASV2702	1	1.284451
ASV2703	1	0.920692
ASV2704	1	0.642242
ASV2705	1	0.952253
ASV2706	1	1.521009
ASV2707	1	1.034192
ASV2708	1	0.391744
ASV2709	1	1.281256
ASV271	1	1.194361
ASV2710	1	1.161569
ASV2711	1	1.528665
ASV2712	1	0.573805
ASV2713	1	1.301079
ASV2714	1	0.977403
ASV2715	1	0.735553
ASV2716	1	2.0795619999999997
ASV2717	1	0.20783400000000002
ASV2718	1	1.148455
ASV2719	1	1.253547
ASV272	1	0.523792
ASV2720	1	1.305757
ASV2721	1	0.6266109999999999
ASV2722	1	0.774786
ASV2723	1	1.8467650000000002
ASV2724	1	0.733888
ASV2725	1	0.538837
ASV2726	1	1.569258
ASV2727	1	1.032866
ASV2728	1	0.211641
ASV2729	1	1.369618
ASV273	1	1.073373
ASV2730	1	1.365919
ASV2731	1	1.2246569999999999
ASV2732	1	1.950649
ASV2733	1	0.708106
ASV2734	1	2.177062
ASV2735	1	0.7217979999999999
ASV2736	1	2.969439
ASV2737	1	1.433556
ASV2738	1	1.12008
ASV2739	1	2.079085
ASV274	1	0.73865
ASV2740	1	1.42419
ASV2741	1	1.620454
ASV2742	1	1.889561
ASV2743	1	1.523555
ASV2744	1	1.261811
ASV2745	1	1.405171
ASV2746	1	0.691787
ASV2747	1	2.083791
ASV2748	1	1.062773
ASV2749	1	0.37603400000000003
ASV275	1	0.373136
ASV2750	1	1.674767
ASV2751	1	1.530952
ASV2752	1	2.096577
ASV2753	1	1.8300830000000001
ASV2754	1	2.000038
ASV2755	1	0.556801
ASV2756	1	1.438709
ASV2757	1	0.890488
ASV2758	1	0.929572
ASV2759	1	0.320035
ASV276	1	0.701034
ASV2760	1	0.928315
ASV2761	1	1.005585
ASV2762	1	0.6489199999999999
ASV2763	1	0.767972
ASV2764	1	0.503141
ASV2765	1	0.9679059999999999
ASV2766	1	0.5097550000000001
ASV2767	1	0.711909
ASV2768	1	0.703619
ASV2769	1	0.439287
ASV277	1	0.078587
ASV2770	1	1.628089
ASV2771	1	0.966874
ASV2772	1	1.070047
ASV2773	1	1.829918
ASV2774	1	0.647533
ASV2775	1	0.513678
ASV2776	1	0.9586809999999999
ASV2777	1	1.155332
ASV2778	1	0.278341
ASV2779	1	0.933103
ASV278	1	1.12598
ASV2780	1	0.910516
ASV2781	1	0.399343
ASV2782	1	0.48917200000000005
ASV2783	1	0.405713
ASV2784	1	0.48413
ASV2785	1	0.5273479999999999
ASV2786	1	0.9039879999999999
ASV2787	1	0.344699
ASV2788	1	1.839881
ASV2789	1	0.5264770000000001
ASV279	1	0.691443
ASV2790	1	0.8427319999999999
ASV2791	1	1.250308
ASV2792	1	1.420742
ASV2793	1	1.6902840000000001
ASV2794	1	0.072352
ASV2795	1	0.781928
ASV2796	1	0.176473
ASV2797	1	0.28749
ASV2798	1	0.492518
ASV2799	1	1.08372
ASV28	1	0.596426
ASV280	1	0.35286799999999996
ASV2800	1	0.5186189999999999
ASV2801	1	1.9923240000000002
[truncated: 2,051 more rows]
