# Supplementary material for: Desertification gradients shape Medicago sativa rhizosphere microbiomes in inner Mongolia’s agro-pastoral ecotone
Source: Front Microbiol. 2025 Sep 22;16:1651717. doi: 10.3389/fmicb.2025.1651717 (PMC12500245; doi:10.3389/fmicb.2025.1651717)
Supplement: Supplementary file 3 [file Table_2.xls]

sequence	16S_rRNA_Count	metadata_NSTI
ASV1	1	0.500553
ASV10	1	0.031949
ASV100	1	0.07458
ASV1000	1	0.455962
ASV10000	1	0.69539
ASV10001	1	0.111706
ASV10002	1	0.258838
ASV10003	1	0.402629
ASV10004	1	1.36752
ASV10005	1	0.00015
ASV10006	1	17.66706
ASV10007	1	0.157709
ASV10008	1	0.31001599999999996
ASV10009	1	0.8594940000000001
ASV1001	1	0.256594
ASV10010	1	0.354527
ASV10011	1	0.392044
ASV10012	1	0.428733
ASV10013	1	0.48757399999999995
ASV10014	1	0.364501
ASV10015	1	0.426001
ASV10016	2	0.790046
ASV10017	1	0.8389639999999999
ASV10018	1	0.501199
ASV10019	1	0.474397
ASV1002	1	0.138216
ASV10020	1	0.137285
ASV10021	1	0.8537520000000001
ASV10022	1	0.893811
ASV10023	1	0.68225
ASV10024	5	0.098777
ASV10025	1	0.947318
ASV10026	1	0.359053
ASV10027	1	0.061165
ASV10028	1	0.179148
ASV10029	1	0.759317
ASV1003	1	1.339779
ASV10030	1	0.508404
ASV10031	1	0.47144300000000006
ASV10032	1	0.762606
ASV10033	1	0.810331
ASV10034	2	0.39157
ASV10035	1	0.48358900000000005
ASV10036	1	0.31001599999999996
ASV10037	1	1.2872059999999999
ASV10038	1	0.8349489999999999
ASV10039	2	0.809658
ASV1004	1	0.060801
ASV10040	1	0.940097
ASV10041	1	0.97236
ASV10042	1	0.8210139999999999
ASV10043	1	0.397308
ASV10044	1	0.640355
ASV10045	1	0.984448
ASV10046	1	0.373118
ASV10047	1	0.8326040000000001
ASV10048	1	0.154922
ASV10049	1	0.8277479999999999
ASV1005	1	0.263322
ASV10050	1	0.049104
ASV10051	1	0.23725100000000002
ASV10052	2	0.315189
ASV10053	1	0.61141
ASV10054	1	0.450334
ASV10055	1	0.747636
ASV10056	1	0.6114729999999999
ASV10057	2	0.538716
ASV10058	1	0.46668699999999996
ASV10059	2	0.080214
ASV1006	1	0.66794
ASV10060	1	0.399025
ASV10061	1	0.657615
ASV10062	1	0.331838
ASV10063	1	0.759279
ASV10064	2	0.262481
ASV10065	1	0.205515
ASV10066	1	0.534215
ASV10067	1	0.35279
ASV10068	1	0.144789
ASV10069	1	0.334959
ASV1007	1	0.3526
ASV10070	1	0.406777
ASV10071	1	0.41851099999999997
ASV10072	1	1.588989
ASV10073	1	0.246711
ASV10074	3	0.100688
ASV10075	1	0.574797
ASV10076	1	0.142963
ASV10077	1	0.295459
ASV10078	1	0.36249499999999996
ASV10079	1	0.45673500000000006
ASV1008	1	0.14572100000000002
ASV10080	1	0.838041
ASV10081	1	1.262983
ASV10082	1	0.583854
ASV10083	1	0.42301000000000005
ASV10084	1	0.6745399999999999
ASV10085	2	0.250269
ASV10086	3	0.100065
ASV10087	1	0.378092
ASV10088	9	0.33773000000000003
ASV10089	1	0.5580189999999999
ASV1009	3	0.863402
ASV10090	1	0.6038979999999999
ASV10091	1	0.273845
ASV10092	1	0.46935
ASV10093	1	0.25511300000000003
ASV10094	1	0.5063449999999999
ASV10095	1	0.731576
ASV10096	1	0.266629
ASV10097	1	0.5714859999999999
ASV10098	1	0.390905
ASV10099	1	0.35092199999999996
ASV101	1	0.028361
ASV1010	1	0.166245
ASV10100	1	0.9535290000000001
ASV10101	1	0.442974
ASV10102	1	0.133252
ASV10103	1	0.22530799999999998
ASV10104	1	1.154847
ASV10105	1	0.993028
ASV10106	2	0.637155
ASV10107	1	0.740764
ASV10108	1	0.067803
ASV10109	1	0.051812000000000004
ASV1011	1	0.538557
ASV10110	1	0.9153889999999999
ASV10111	1	0.146727
ASV10112	1	0.344477
ASV10113	1	0.335455
ASV10114	1	0.335017
ASV10115	2	0.65891
ASV10116	1	0.580252
ASV10117	1	0.494692
ASV10118	1	0.822091
ASV10119	1	0.213637
ASV1012	1	0.736308
ASV10120	1	0.304861
ASV10121	1	0.409765
ASV10122	1	0.604607
ASV10123	1	0.13513599999999998
ASV10124	1	0.782145
ASV10125	3	0.012258
ASV10126	3	0.390191
ASV10127	1	0.292995
ASV10128	1	0.651195
ASV10129	1	0.266629
ASV1013	1	1.0313370000000002
ASV10130	1	0.168396
ASV10131	1	1.811896
ASV10132	1	0.33658000000000005
ASV10133	1	0.127278
ASV10134	1	0.6163529999999999
ASV10135	1	0.295169
ASV10136	3	0.126275
ASV10137	1	0.8243309999999999
ASV10138	1	0.15896300000000002
ASV10139	1	0.388908
ASV1014	2	0.262481
ASV10140	3	0.532062
ASV10141	1	0.32361100000000004
ASV10142	1	0.872677
ASV10143	1	0.35120999999999997
ASV10144	1	0.9210659999999999
ASV10145	1	0.34289000000000003
ASV10146	1	1.3687340000000001
ASV10147	1	0.40396
ASV10148	1	0.08534800000000001
ASV10149	1	0.207013
ASV1015	1	0.48358900000000005
ASV10150	1	0.29318299999999997
ASV10151	1	1.253536
ASV10152	1	0.515432
ASV10153	1	0.572045
ASV10154	1	0.315392
ASV10155	1	0.21414
ASV10156	1	0.043769
ASV10157	1	0.49997700000000006
ASV10158	1	0.297013
ASV10159	1	1.3010549999999999
ASV1016	1	0.658122
ASV10160	1	0.369724
ASV10161	1	0.219817
ASV10162	1	0.148779
ASV10163	1	0.100751
ASV10164	1	0.46287
ASV10165	7	0.007821
ASV10166	1	0.24275100000000002
ASV10167	1	0.48822
ASV10168	1	0.319833
ASV10169	1	0.21459
ASV1017	1	0.369752
ASV10170	1	0.109617
ASV10171	1	1.7793720000000002
ASV10172	1	0.141603
ASV10173	1	0.29632600000000003
ASV10174	2	0.31361
ASV10175	1	0.6735359999999999
ASV10176	1	0.142963
ASV10177	2	0.369633
ASV10178	1	0.12914
ASV10179	1	1.439619
ASV1018	1	0.12407
ASV10180	1	0.412599
ASV10181	1	0.16827899999999998
ASV10182	2	0.213562
ASV10183	1	0.050298
ASV10184	1	0.054648
ASV10185	1	0.250819
ASV10186	1	0.642514
ASV10187	1	0.764482
ASV10188	1	0.381848
ASV10189	1	0.250407
ASV1019	1	0.7549600000000001
ASV10190	1	0.40673400000000004
ASV10191	1	0.521213
ASV10192	2	0.221306
ASV10193	1	0.293717
ASV10194	1	0.173012
ASV10195	1	0.14802
ASV10196	1	0.361396
ASV10197	1	0.292875
ASV10198	1	0.664285
ASV10199	1	0.066375
ASV102	1	0.00015
ASV1020	1	0.7420180000000001
ASV10200	1	0.054405999999999996
ASV10201	1	0.407038
ASV10202	1	0.5268689999999999
ASV10203	1	0.029632
ASV10204	1	0.381471
ASV10205	1	0.35568099999999997
ASV10206	4	0.164098
ASV10207	1	0.256234
ASV10208	1	0.522788
ASV10209	2	0.254322
ASV1021	1	0.49487200000000003
ASV10210	3	0.36322
ASV10211	1	0.602719
ASV10212	1	0.7791279999999999
ASV10213	2	0.262481
ASV10214	1	0.21976199999999999
ASV10215	1	0.298268
ASV10216	3	0.142629
ASV10217	1	0.358985
ASV10218	1	0.160262
ASV10219	1	0.8748239999999999
ASV1022	1	0.48358900000000005
ASV10220	1	0.611528
ASV10221	1	0.554247
ASV10222	1	0.354538
ASV10223	1	0.12363099999999999
ASV10224	1	0.180501
ASV10225	1	0.32766799999999996
ASV10226	1	0.49727200000000005
ASV10227	1	0.636077
ASV10228	1	0.382686
ASV10229	1	0.270956
ASV1023	1	0.471576
ASV10230	1	0.860231
ASV10231	2	0.15349400000000002
ASV10232	4	0.108886
ASV10233	1	0.8320629999999999
ASV10234	1	0.230884
ASV10235	2	0.147043
ASV10236	1	0.626826
ASV10237	1	0.448723
ASV10238	1	0.42376800000000003
ASV10239	1	0.052079999999999994
ASV1024	1	0.893811
ASV10240	1	0.09054
ASV10241	1	0.375182
ASV10242	1	0.709356
ASV10243	1	0.14210599999999998
ASV10244	3	0.32920900000000003
ASV10245	1	0.8370920000000001
ASV10246	1	0.108026
ASV10247	1	0.885935
ASV10248	1	0.503265
ASV10249	1	0.250751
ASV1025	1	0.23307600000000003
ASV10250	2	0.244247
ASV10251	1	0.280999
ASV10252	1	0.581865
ASV10253	1	0.643857
ASV10254	1	0.9126120000000001
ASV10255	1	0.523742
ASV10256	1	0.516476
ASV10257	1	0.587663
ASV10258	1	1.017946
ASV10259	1	0.316875
ASV1026	1	0.41111499999999995
ASV10260	1	0.527777
ASV10261	1	0.108825
ASV10262	1	0.279909
ASV10263	1	0.35570300000000005
ASV10264	1	0.8651049999999999
ASV10265	1	0.218005
ASV10266	6	0.3362
ASV10267	1	0.613321
ASV10268	1	0.6735359999999999
ASV10269	1	0.294962
ASV1027	1	0.56058
ASV10270	1	0.24122600000000002
ASV10271	1	0.505841
ASV10272	1	0.23636300000000002
ASV10273	1	0.286074
ASV10274	1	0.33957
ASV10275	1	0.042016000000000005
ASV10276	2	0.9382780000000001
ASV10277	2	1.277609
ASV10278	1	0.326081
ASV10279	1	0.085896
ASV1028	1	0.06393099999999999
ASV10280	1	0.778784
ASV10281	1	0.342555
ASV10282	1	0.9881459999999999
ASV10283	3	0.044719
ASV10284	1	0.630678
ASV10285	1	0.43070299999999995
ASV10286	1	1.209187
ASV10287	1	0.224217
ASV10288	1	0.596648
ASV10289	1	0.27555999999999997
ASV1029	1	0.44549300000000003
ASV10290	10	0.258493
ASV10291	1	0.507848
ASV10292	1	0.609212
ASV10293	1	0.016182
ASV10294	1	0.517333
ASV10295	1	0.438097
ASV10296	1	0.465037
ASV10297	1	0.057499
ASV10298	1	0.7438140000000001
ASV10299	1	0.566545
ASV103	1	0.083595
ASV1030	1	0.10888699999999998
ASV10300	1	0.44634300000000005
ASV10301	1	0.11331500000000001
ASV10302	1	0.589378
ASV10303	1	0.9055610000000001
ASV10304	1	0.201965
ASV10305	1	0.130828
ASV10306	1	0.24245799999999998
ASV10307	1	0.12220299999999999
ASV10308	1	0.250104
ASV10309	1	0.31001599999999996
ASV1031	1	0.464145
ASV10310	1	0.065802
ASV10311	1	0.356238
ASV10312	1	0.104387
ASV10313	1	0.154098
ASV10314	1	0.158472
ASV10315	1	0.169537
ASV10316	1	0.075644
ASV10317	2	0.1812
ASV10318	3	0.13229100000000002
ASV10319	1	1.195438
ASV1032	1	0.320285
ASV10320	1	1.581421
ASV10321	1	0.362349
ASV10322	1	0.46157299999999996
ASV10323	1	1.186727
ASV10324	1	0.339538
ASV10325	1	0.132825
ASV10326	1	0.723
ASV10327	1	0.39728600000000003
ASV10328	2	1.095604
ASV10329	1	0.800654
ASV1033	1	0.340523
ASV10330	1	0.921112
ASV10331	1	0.41983100000000007
ASV10332	1	0.168575
ASV10333	1	0.7023159999999999
ASV10334	1	0.5205569999999999
ASV10335	1	0.889718
ASV10336	1	0.570937
ASV10337	1	0.584062
ASV10338	1	1.6495970000000002
ASV10339	1	1.113308
ASV1034	1	0.569788
ASV10340	1	1.05766
ASV10341	1	1.5497889999999999
ASV10342	1	0.46884
ASV10343	1	0.518861
ASV10344	1	0.167776
ASV10345	2	0.604476
ASV10346	1	1.337558
ASV10347	1	0.545462
ASV10348	1	0.612582
ASV10349	1	0.5565319999999999
ASV1035	1	0.015979
ASV10350	2	0.307272
ASV10351	1	0.511337
ASV10352	2	1.5255049999999999
ASV10353	1	0.785574
ASV10354	1	1.161831
ASV10355	1	0.364742
ASV10356	3	0.387891
ASV10357	1	0.576336
ASV10358	1	0.307054
ASV10359	1	0.147079
ASV1036	1	0.680732
ASV10360	1	0.57071
ASV10361	1	1.06916
ASV10362	1	0.43903000000000003
ASV10363	1	0.20384000000000002
ASV10364	1	0.852987
ASV10365	1	0.628043
ASV10366	1	1.172309
ASV10367	1	0.13608900000000002
ASV10368	1	0.48358900000000005
ASV10369	1	1.321542
ASV1037	1	0.223539
ASV10370	1	0.07194600000000001
ASV10371	1	1.0248620000000002
ASV10372	1	1.112452
ASV10373	1	1.0432489999999999
ASV10374	1	0.48756499999999997
ASV10375	1	1.435002
ASV10376	1	0.8647889999999999
ASV10377	1	0.593178
ASV10378	1	1.001533
ASV10379	3	0.136448
ASV1038	2	0.39677399999999996
ASV10380	1	0.39055
ASV10381	1	0.659732
ASV10382	1	0.091726
ASV10383	1	0.814844
ASV10384	1	0.6735359999999999
ASV10385	1	0.384262
ASV10386	1	0.320712
ASV10387	1	0.8350719999999999
ASV10388	2	0.262481
ASV10389	1	0.634509
ASV1039	1	0.123341
ASV10390	1	0.456079
ASV10391	1	0.541883
ASV10392	1	0.606441
ASV10393	1	0.099487
ASV10394	1	0.935658
ASV10395	1	0.234227
ASV10396	1	0.9153540000000001
ASV10397	1	0.9153889999999999
ASV10398	3	0.211412
ASV10399	1	0.914166
ASV104	1	0.08072599999999999
ASV1040	1	0.24794699999999997
ASV10400	1	0.645939
ASV10401	1	1.518632
ASV10402	1	0.41838400000000003
ASV10403	1	0.639502
ASV10404	1	0.269355
ASV10405	1	0.180301
ASV10406	1	0.562735
ASV10407	1	0.618686
ASV10408	1	0.5316890000000001
ASV10409	1	0.582428
ASV1041	1	0.21724000000000002
ASV10410	1	0.356271
ASV10411	1	0.6591239999999999
ASV10412	1	0.300802
ASV10413	1	1.037674
ASV10414	1	0.139718
ASV10415	2	0.6144569999999999
ASV10416	1	0.622554
ASV10417	1	0.27932199999999996
ASV10418	1	0.5125350000000001
ASV10419	1	0.24479
ASV1042	1	0.421786
ASV10420	1	0.621302
ASV10421	1	0.5861850000000001
ASV10422	1	0.398932
ASV10423	1	0.271727
ASV10424	1	0.430539
ASV10425	1	0.338106
ASV10426	1	0.893811
ASV10427	1	0.266448
ASV10428	1	0.613106
ASV10429	1	0.17088
ASV1043	1	0.5503
ASV10430	1	0.48184499999999997
ASV10431	1	0.40576
ASV10432	2	0.262481
ASV10433	1	0.523292
ASV10434	3	0.125995
ASV10435	1	0.45943
ASV10436	1	0.777586
ASV10437	1	0.07180399999999999
ASV10438	1	0.710182
ASV10439	1	0.8220790000000001
ASV1044	1	0.909341
ASV10440	1	0.326779
ASV10441	1	0.5087649999999999
ASV10442	1	0.390146
ASV10443	1	0.390863
ASV10444	1	1.193915
ASV10445	1	0.8512879999999999
ASV10446	1	0.9083629999999999
ASV10447	1	0.628043
ASV10448	1	0.20790300000000003
ASV10449	1	0.665837
ASV1045	1	0.549236
ASV10450	1	0.851944
ASV10451	1	0.39319699999999996
ASV10452	1	0.17294400000000001
ASV10453	1	0.5178229999999999
ASV10454	1	0.598884
ASV10455	1	0.641115
ASV10456	1	0.514999
ASV10457	1	0.783721
ASV10458	1	0.723655
ASV10459	1	1.9000759999999999
ASV1046	1	1.2439149999999999
ASV10460	1	0.417441
ASV10461	1	0.46345
ASV10462	1	0.357622
ASV10463	1	0.694945
ASV10464	1	1.119434
ASV10465	3	0.11739400000000001
ASV10466	1	0.79989
ASV10467	1	0.10329100000000001
ASV10468	7	0.286968
ASV10469	2	0.23719200000000001
ASV1047	1	0.9988819999999999
ASV10470	3	0.340378
ASV10471	1	1.8014830000000002
ASV10472	1	0.5167729999999999
ASV10473	1	0.5046510000000001
ASV10474	1	0.134237
ASV10475	1	0.313958
ASV10476	1	0.291213
ASV10477	1	0.073292
ASV10478	2	0.954889
ASV10479	1	0.285088
ASV1048	3	0.082748
ASV10480	1	0.24970799999999999
ASV10481	1	0.40315500000000004
ASV10482	2	0.971447
ASV10483	2	0.442852
ASV10484	1	0.455383
ASV10485	2	0.447446
ASV10486	1	0.46145
ASV10487	1	0.8389049999999999
ASV10488	1	0.525606
ASV10489	1	0.32497800000000004
ASV1049	1	0.9304969999999999
ASV10490	1	0.851168
ASV10491	1	0.316334
ASV10492	1	0.330567
ASV10493	1	0.23471599999999998
ASV10494	1	0.44943599999999995
ASV10495	1	0.380779
ASV10496	1	0.306285
ASV10497	1	0.537469
ASV10498	1	0.665481
ASV10499	1	1.479164
ASV105	1	0.287777
ASV1050	1	0.465712
ASV10500	1	0.47451400000000005
ASV10501	1	0.6735359999999999
ASV10502	1	0.103977
ASV10503	1	0.283783
ASV10504	1	0.393497
ASV10505	1	0.20958800000000002
ASV10506	1	0.103929
ASV10507	3	0.13200699999999999
ASV10508	1	0.617525
ASV10509	1	0.41993
ASV1051	1	0.342873
ASV10510	1	0.7440000000000001
ASV10511	1	0.459643
ASV10512	1	0.710182
ASV10513	1	0.8032520000000001
ASV10514	1	0.33793
ASV10515	1	0.039179000000000005
ASV10516	1	0.803744
ASV10517	1	0.343361
ASV10518	1	0.628043
ASV10519	1	0.191957
ASV1052	1	0.23821199999999998
ASV10520	1	1.068617
ASV10521	1	0.338246
ASV10522	1	0.820409
ASV10523	3	0.446767
ASV10524	1	1.256241
ASV10525	1	1.042692
ASV10526	1	0.568792
ASV10527	2	0.29839899999999997
ASV10528	1	0.328892
ASV10529	1	1.020669
ASV1053	1	0.35372800000000004
ASV10530	1	0.49238000000000004
ASV10531	1	0.48358900000000005
ASV10532	1	0.46673000000000003
ASV10533	1	0.5144989999999999
ASV10534	1	0.7239949999999999
ASV10535	1	0.199405
ASV10536	1	1.303233
ASV10537	1	0.86192
ASV10538	1	0.362349
ASV10539	1	0.306915
ASV1054	1	0.367465
ASV10540	1	0.299164
ASV10541	1	0.26368800000000003
ASV10542	1	0.6186229999999999
ASV10543	1	1.257551
ASV10544	1	0.457658
ASV10545	1	0.426001
ASV10546	2	0.238688
ASV10547	1	0.11217200000000001
ASV10548	1	0.27629699999999996
ASV10549	1	0.385304
ASV1055	1	0.608323
ASV10550	1	0.8978379999999999
ASV10551	1	0.6735359999999999
ASV10552	1	0.679435
ASV10553	1	0.371883
ASV10554	1	0.137388
ASV10555	1	0.588964
ASV10556	1	0.299006
ASV10557	1	0.7749189999999999
ASV10558	1	0.69409
ASV10559	1	0.9725030000000001
ASV1056	2	0.221306
ASV10560	1	1.08368
ASV10561	3	0.155382
ASV10562	1	0.26422199999999996
ASV10563	1	0.401382
ASV10564	1	0.127073
ASV10565	1	0.5134380000000001
ASV10566	1	0.729895
ASV10567	1	0.511252
ASV10568	1	0.348154
ASV10569	3	0.116852
ASV1057	1	0.45236000000000004
ASV10570	1	0.242858
ASV10571	1	0.630087
ASV10572	1	0.48788400000000004
ASV10573	1	0.104967
ASV10574	1	0.682971
ASV10575	1	0.085901
ASV10576	1	0.489254
ASV10577	2	0.282788
ASV10578	2	0.672239
ASV10579	2	0.074762
ASV1058	1	0.051085000000000005
ASV10580	1	0.619549
ASV10581	1	0.052975
ASV10582	1	0.081772
ASV10583	1	0.569958
ASV10584	2	0.666792
ASV10585	1	0.202105
ASV10586	2	0.218227
ASV10587	1	0.6738850000000001
ASV10588	2	0.262481
ASV10589	1	0.634662
ASV1059	1	0.293942
ASV10590	1	0.991015
ASV10591	2	0.128064
ASV10592	1	0.396498
ASV10593	1	0.12348599999999998
ASV10594	1	1.255458
ASV10595	1	0.725383
ASV10596	1	0.9428719999999999
ASV10597	1	0.844202
ASV10598	1	0.242851
ASV10599	1	0.362234
ASV106	1	0.050468
ASV1060	1	0.45307700000000006
ASV10600	1	0.384495
ASV10601	1	0.70541
ASV10602	1	1.701644
ASV10603	1	0.261494
ASV10604	2	0.15398
ASV10605	1	0.32052800000000004
ASV10606	1	0.521207
ASV10607	1	0.174878
ASV10608	1	0.11933699999999998
ASV10609	1	0.228591
ASV1061	1	0.201319
ASV10610	1	0.46594300000000005
ASV10611	1	1.109115
ASV10612	2	0.880252
ASV10613	1	0.042279000000000004
ASV10614	1	0.758612
ASV10615	2	0.178095
ASV10616	3	1.0594569999999999
ASV10617	1	0.333461
ASV10618	1	0.858037
ASV10619	4	0.37158800000000003
ASV1062	1	0.201965
ASV10620	1	0.208418
ASV10621	1	0.038638
ASV10622	1	0.387709
ASV10623	1	0.7094659999999999
ASV10624	1	0.5716760000000001
ASV10625	2	0.279098
ASV10626	1	0.8599180000000001
ASV10627	1	1.012451
ASV10628	1	1.581819
ASV10629	1	0.327987
ASV1063	1	0.196375
ASV10630	1	0.217426
ASV10631	1	0.8877149999999999
ASV10632	1	0.648196
ASV10633	1	0.42519300000000004
ASV10634	1	0.9153889999999999
ASV10635	1	0.324287
ASV10636	1	0.09754199999999999
ASV10637	1	0.588935
ASV10638	4	0.382921
ASV10639	1	0.11543199999999999
ASV1064	2	0.110042
ASV10640	1	19.661921
ASV10641	1	0.210394
ASV10642	2	0.190444
ASV10643	1	0.08573099999999999
ASV10644	1	0.396066
ASV10645	1	0.5148
ASV10646	1	0.16806500000000002
ASV10647	1	0.387035
ASV10648	1	0.099915
ASV10649	1	0.23292
ASV1065	2	0.182857
ASV10650	2	0.186876
ASV10651	1	0.912099
ASV10652	1	0.201965
ASV10653	1	0.372797
ASV10654	1	0.181599
ASV10655	1	0.394327
ASV10656	1	0.58596
ASV10657	1	0.07871399999999999
ASV10658	1	0.070016
ASV10659	1	0.882547
ASV1066	1	0.030736000000000003
ASV10660	1	0.100503
ASV10661	1	0.431671
ASV10662	1	0.40223200000000003
ASV10663	1	0.43772
ASV10664	1	1.470685
ASV10665	2	0.319022
ASV10666	1	0.42896899999999993
ASV10667	1	0.40573200000000004
ASV10668	1	0.674367
ASV10669	1	0.764104
ASV1067	1	0.111916
ASV10670	1	0.310318
ASV10671	1	0.720442
ASV10672	1	0.596954
ASV10673	1	0.143511
ASV10674	1	1.16615
ASV10675	2	0.674254
ASV10676	1	0.48669399999999996
ASV10677	3	0.153678
ASV10678	1	0.45866599999999996
ASV10679	1	0.134167
ASV1068	2	0.31087600000000004
ASV10680	4	0.014652000000000002
ASV10681	1	0.06854199999999999
ASV10682	1	0.07053999999999999
ASV10683	1	0.8549200000000001
ASV10684	1	0.709356
ASV10685	1	0.582496
ASV10686	1	1.284585
ASV10687	1	0.090906
ASV10688	1	0.48358900000000005
ASV10689	1	0.32237
ASV1069	1	0.33697699999999997
ASV10690	1	0.0655
ASV10691	1	0.389019
ASV10692	2	0.43237299999999995
ASV10693	1	0.316334
ASV10694	3	0.674639
ASV10695	1	0.511389
ASV10696	1	0.058503
ASV10697	1	0.501249
ASV10698	1	0.258184
ASV10699	1	0.322878
ASV107	5	0.000101
ASV1070	1	1.007787
ASV10700	1	0.5195489999999999
ASV10701	1	0.215545
ASV10702	1	0.5134489999999999
ASV10703	1	0.17673599999999998
ASV10704	1	0.23781300000000002
ASV10705	1	0.6228899999999999
ASV10706	1	0.426133
ASV10707	1	0.340598
ASV10708	1	0.32621
ASV10709	1	0.628043
ASV1071	2	0.127403
ASV10710	2	0.74978
ASV10711	1	0.45593599999999995
ASV10712	1	0.37330599999999997
ASV10713	1	0.208382
ASV10714	1	0.44993599999999995
ASV10715	1	0.727634
ASV10716	2	0.8876139999999999
ASV10717	1	0.061285
ASV10718	1	0.51689
ASV10719	1	0.216241
ASV1072	1	0.079559
ASV10720	1	0.21039499999999997
ASV10721	1	0.06507
ASV10722	1	0.35249
ASV10723	1	0.460995
ASV10724	2	0.285827
ASV10725	1	0.497213
ASV10726	1	0.79166
ASV10727	1	0.142663
ASV10728	1	0.340826
ASV10729	1	0.332688
ASV1073	1	0.340564
ASV10730	1	0.48456099999999996
ASV10731	2	0.192081
ASV10732	1	0.362541
ASV10733	1	0.9125049999999999
ASV10734	1	1.734173
ASV10735	3	0.175835
ASV10736	1	0.6831430000000001
ASV10737	1	0.083121
ASV10738	1	0.941362
ASV10739	1	18.821489
ASV1074	1	0.09476699999999999
ASV10740	1	0.5267890000000001
ASV10741	2	0.18226900000000001
ASV10742	1	0.317121
ASV10743	1	0.122553
ASV10744	1	0.25415
ASV10745	1	0.409503
ASV10746	1	0.743397
ASV10747	1	0.810322
ASV10748	1	0.33753
ASV10749	1	0.34834499999999996
ASV1075	1	0.39693
ASV10750	1	0.446375
ASV10751	1	0.326293
ASV10752	1	0.775725
ASV10753	1	0.7642939999999999
ASV10754	1	0.16124000000000002
ASV10755	1	0.30004200000000003
ASV10756	1	0.115265
ASV10757	1	0.643066
ASV10758	1	0.6449590000000001
ASV10759	1	0.282184
ASV1076	1	0.277457
ASV10760	1	0.710807
ASV10761	1	0.21343
ASV10762	1	0.851683
ASV10763	1	0.314517
ASV10764	1	0.221793
ASV10765	1	0.317404
ASV10766	1	0.344454
ASV10767	1	0.396457
ASV10768	3	0.140836
ASV10769	1	0.86531
ASV1077	1	0.259538
ASV10770	1	0.058959000000000004
ASV10771	1	0.7005399999999999
ASV10772	1	0.181015
ASV10773	3	0.125995
ASV10774	2	0.466308
ASV10775	1	0.274414
ASV10776	1	0.475346
ASV10777	1	0.352515
ASV10778	1	0.325818
ASV10779	1	0.21429099999999998
ASV1078	2	0.307272
ASV10780	1	0.565858
ASV10781	2	0.221306
ASV10782	1	0.043518
ASV10783	2	0.26383
ASV10784	1	0.6974100000000001
ASV10785	1	0.7404149999999999
ASV10786	1	0.362349
ASV10787	1	0.13406500000000002
ASV10788	1	0.646413
ASV10789	1	0.518762
ASV1079	3	0.211412
ASV10790	1	0.024912
ASV10791	3	0.13533699999999999
ASV10792	1	0.5535399999999999
ASV10793	1	0.641717
ASV10794	1	0.075464
ASV10795	1	0.368963
ASV10796	3	0.125995
ASV10797	1	0.41323000000000004
ASV10798	1	0.347285
ASV10799	1	1.264338
ASV108	1	0.11329700000000001
ASV1080	1	0.15801300000000001
ASV10800	1	0.255591
ASV10801	1	0.358665
ASV10802	1	0.318397
ASV10803	1	0.6417510000000001
ASV10804	1	0.313843
ASV10805	1	0.38127300000000003
ASV10806	1	0.175654
ASV10807	1	0.175053
ASV10808	2	0.35238800000000003
ASV10809	1	0.410529
ASV1081	1	0.147785
ASV10810	1	0.26674899999999996
ASV10811	1	0.139452
ASV10812	3	0.195018
ASV10813	5	0.321035
ASV10814	1	0.16733599999999998
ASV10815	1	0.260573
ASV10816	1	0.657095
ASV10817	1	0.17556
ASV10818	2	0.15070699999999998
ASV10819	1	1.590251
ASV1082	1	0.345574
ASV10820	1	0.086673
ASV10821	1	0.393675
ASV10822	2	0.40070300000000003
ASV10823	1	0.362679
ASV10824	1	0.261384
ASV10825	1	0.46145600000000003
ASV10826	1	0.469767
ASV10827	1	0.43903000000000003
ASV10828	2	0.550886
ASV10829	1	0.534046
ASV1083	1	0.5438569999999999
ASV10830	1	0.5266029999999999
ASV10831	1	1.830618
ASV10832	2	0.188357
ASV10833	1	0.23334899999999997
ASV10834	1	0.5413
ASV10835	1	0.133625
ASV10836	1	0.099797
ASV10837	1	0.470628
ASV10838	1	0.386853
ASV10839	1	0.493209
ASV1084	1	0.17043
ASV10840	1	0.096013
ASV10841	4	0.21635500000000002
ASV10842	1	0.053341
ASV10843	1	0.157498
ASV10844	1	0.296052
ASV10845	4	0.065317
ASV10846	1	0.42276899999999995
ASV10847	1	0.46588100000000005
ASV10848	1	1.797427
ASV10849	1	0.8624950000000001
ASV1085	1	0.148327
ASV10850	1	0.36790300000000004
ASV10851	1	0.13029300000000002
ASV10852	1	1.492789
ASV10853	1	1.7793720000000002
ASV10854	1	1.8467080000000002
ASV10855	1	1.8054759999999999
ASV10856	1	0.618857
ASV10857	1	0.5858180000000001
ASV10858	1	0.48358900000000005
ASV10859	1	22.265548000000003
ASV1086	1	0.11188699999999999
ASV10860	2	1.631573
ASV10861	1	1.7793720000000002
ASV10862	1	0.9591270000000001
ASV10863	1	0.197192
ASV10864	1	1.693775
ASV10865	2	0.7169979999999999
ASV10866	2	0.796845
ASV10867	1	1.451576
ASV10868	1	12.896981
ASV10869	1	0.293942
ASV1087	1	0.091545
ASV10870	1	0.286622
ASV10871	1	0.9614229999999999
ASV10872	1	0.362349
ASV10873	1	0.256594
ASV10874	1	0.9004479999999999
ASV10875	1	1.357369
ASV10876	1	0.894183
ASV10877	1	1.292555
ASV10878	1	1.4128120000000002
ASV10879	1	0.797196
ASV1088	1	0.10793299999999999
ASV10880	1	1.071248
ASV10881	1	0.301831
ASV10882	1	0.982557
ASV10883	1	1.063952
ASV10884	1	0.286622
ASV10885	1	0.792676
ASV10886	1	0.579966
ASV10887	1	0.5025390000000001
ASV10888	1	1.57168
ASV10889	1	0.115291
ASV1089	1	0.121827
ASV10890	1	0.386023
ASV10891	1	0.649788
ASV10892	1	1.540728
ASV10893	1	0.320603
ASV10894	1	27.279390000000003
ASV10895	1	0.48358900000000005
ASV10896	1	19.737061999999998
ASV10897	1	0.678215
ASV10898	1	1.2825739999999999
ASV10899	1	0.387372
ASV109	1	0.146195
ASV1090	1	0.359996
ASV10900	1	0.202252
ASV10901	1	1.345191
ASV10902	1	2.156188
ASV10903	2	0.543679
ASV10904	4	0.806225
ASV10905	1	1.271217
ASV10906	1	0.854439
ASV10907	1	0.607255
ASV10908	1	0.13203099999999998
ASV10909	1	0.493224
ASV1091	1	0.937348
ASV10910	1	0.164292
ASV10911	1	0.22391799999999998
ASV10912	2	0.41878999999999994
ASV10913	2	0.994908
ASV10914	1	0.628043
ASV10915	1	0.449355
ASV10916	1	0.8377979999999999
ASV10917	2	0.521227
ASV10918	1	0.846936
ASV10919	1	0.330271
ASV1092	1	0.389261
ASV10920	1	0.48358900000000005
ASV10921	1	0.338778
ASV10922	1	0.362349
ASV10923	1	1.306181
ASV10924	1	0.558082
ASV10925	1	0.67933
ASV10926	1	0.714426
ASV10927	1	1.3631
ASV10928	1	0.310558
ASV10929	1	1.27454
ASV1093	1	0.576676
ASV10930	1	0.20255599999999999
ASV10931	1	0.7460979999999999
ASV10932	1	0.306842
ASV10933	1	0.067981
ASV10934	1	1.193841
ASV10935	1	0.6231260000000001
ASV10936	1	0.836918
ASV10937	1	0.9153889999999999
ASV10938	2	0.239722
ASV10939	1	0.5513899999999999
ASV1094	1	0.29899499999999996
ASV10940	1	0.9989549999999999
ASV10941	1	0.588093
ASV10942	1	0.883871
ASV10943	1	0.798477
ASV10944	1	1.104182
ASV10945	1	0.114782
ASV10946	1	0.21704099999999998
ASV10947	1	0.724342
ASV10948	2	0.687767
ASV10949	1	0.373118
ASV1095	1	0.43587
ASV10950	1	0.695006
ASV10951	1	0.316577
ASV10952	1	0.10341800000000001
ASV10953	1	0.883492
ASV10954	1	0.267314
ASV10955	1	0.604174
ASV10956	1	0.671329
ASV10957	1	0.309506
ASV10958	1	0.175654
ASV10959	1	0.5332319999999999
ASV1096	1	0.407122
ASV10960	1	0.650555
ASV10961	1	0.282719
ASV10962	1	0.455081
ASV10963	1	0.691014
ASV10964	1	1.2161879999999998
ASV10965	1	1.54217
ASV10966	1	0.753817
ASV10967	1	0.753674
ASV10968	1	0.564982
ASV10969	1	1.194434
ASV1097	1	0.212955
ASV10970	1	0.440985
ASV10971	2	0.21290900000000001
ASV10972	1	0.720391
ASV10973	1	0.703177
ASV10974	1	0.938293
ASV10975	1	0.381774
ASV10976	1	0.964633
ASV10977	1	0.432328
ASV10978	1	1.101819
ASV10979	1	0.791501
ASV1098	1	0.203348
ASV10980	1	0.081005
ASV10981	1	0.523303
ASV10982	1	0.36462100000000003
ASV10983	1	0.730219
ASV10984	1	0.184584
ASV10985	3	0.338452
ASV10986	1	0.747007
ASV10987	1	0.074963
ASV10988	1	0.952973
ASV10989	1	0.9205450000000001
ASV1099	1	0.487989
ASV10990	1	0.238531
ASV10991	2	0.135106
ASV10992	1	1.213809
ASV10993	2	0.262481
ASV10994	1	0.851518
ASV10995	1	0.811909
ASV10996	1	0.8298690000000001
ASV10997	1	0.603123
ASV10998	1	0.972274
ASV10999	1	1.329818
ASV11	1	0.015757
ASV110	1	0.016101
ASV1100	1	0.216948
ASV11000	3	0.06998
ASV11001	1	0.994149
ASV11002	1	1.7793720000000002
ASV11003	1	0.459649
ASV11004	1	0.246687
ASV11005	1	0.534928
ASV11006	1	0.814802
ASV11007	1	0.173458
ASV11008	1	0.860649
ASV11009	1	0.947456
ASV1101	1	0.38871999999999995
ASV11010	2	0.47411400000000004
ASV11011	1	0.46900299999999995
ASV11012	1	0.33793
ASV11013	1	0.710291
ASV11014	1	0.888916
ASV11015	1	0.43360699999999996
ASV11016	1	0.921848
ASV11017	1	1.0693780000000002
ASV11018	1	0.639088
ASV11019	1	0.3401
ASV1102	1	0.1256
ASV11020	1	0.496096
ASV11021	1	0.380806
ASV11022	1	0.600074
ASV11023	1	0.577379
ASV11024	1	0.766691
ASV11025	2	0.307272
ASV11026	1	0.21704099999999998
ASV11027	1	0.500923
ASV11028	9	0.260522
ASV11029	1	1.319523
ASV1103	1	0.549556
ASV11030	1	0.167462
ASV11031	1	0.942485
ASV11032	1	0.628043
ASV11033	1	0.10454000000000001
ASV11034	1	0.812186
ASV11035	1	0.6135609999999999
ASV11036	1	1.0107
ASV11037	1	0.5569470000000001
ASV11038	1	0.400291
ASV11039	1	0.763418
ASV1104	1	0.385825
ASV11040	2	0.262481
ASV11041	1	0.628043
ASV11042	1	0.953902
ASV11043	1	0.21526599999999999
ASV11044	1	1.176643
ASV11045	1	0.632167
ASV11046	2	1.0661479999999999
ASV11047	1	0.158217
ASV11048	1	0.52898
ASV11049	1	0.650321
ASV1105	1	0.20480700000000002
ASV11050	2	0.358485
ASV11051	1	0.590829
ASV11052	3	0.39150300000000005
ASV11053	1	0.088023
ASV11054	1	0.830341
ASV11055	1	0.585036
ASV11056	1	0.275223
ASV11057	1	0.768207
ASV11058	1	0.64323
ASV11059	1	0.670191
ASV1106	1	0.69231
ASV11060	1	0.245573
ASV11061	1	0.357055
ASV11062	1	0.5123449999999999
ASV11063	1	0.623173
ASV11064	1	0.45193199999999994
ASV11065	1	0.423889
ASV11066	1	0.479415
ASV11067	1	0.569068
ASV11068	1	0.893811
ASV11069	1	0.40270700000000004
ASV1107	1	0.07325
ASV11070	1	0.49111499999999997
ASV11071	1	0.743976
ASV11072	1	0.764572
ASV11073	2	0.729178
ASV11074	7	0.408505
ASV11075	1	0.876491
ASV11076	1	0.565361
ASV11077	1	0.34092100000000003
ASV11078	2	0.466455
ASV11079	1	1.726748
ASV1108	1	0.5429729999999999
ASV11080	3	0.390191
ASV11081	1	0.547333
ASV11082	1	0.893811
ASV11083	1	0.627101
ASV11084	1	0.137854
ASV11085	1	0.540816
ASV11086	1	0.439012
ASV11087	1	0.22973000000000002
ASV11088	1	0.46149799999999996
ASV11089	1	0.45987700000000004
ASV1109	1	0.318367
ASV11090	1	0.748215
ASV11091	3	0.13209100000000001
ASV11092	1	0.399845
ASV11093	1	0.33793
ASV11094	1	0.427226
ASV11095	1	0.319364
ASV11096	1	0.791305
ASV11097	1	0.594837
ASV11098	1	1.25231
ASV11099	1	0.678774
ASV111	1	0.057862000000000004
ASV1110	1	0.064468
ASV11100	1	0.30086799999999997
ASV11101	1	0.27334200000000003
ASV11102	2	0.262481
ASV11103	1	0.809404
ASV11104	1	0.525463
ASV11105	1	1.0295450000000002
ASV11106	1	1.6641860000000002
ASV11107	1	0.098849
ASV11108	1	0.508772
ASV11109	1	0.487311
ASV1111	1	0.550348
ASV11110	1	0.328623
ASV11111	1	0.713202
ASV11112	1	0.666875
ASV11113	1	0.53292
ASV11114	1	0.657295
ASV11115	1	0.12749100000000002
ASV11116	1	0.41605
ASV11117	1	1.078414
ASV11118	1	0.654315
ASV11119	1	0.545134
ASV1112	1	0.189996
ASV11120	1	0.20581100000000002
ASV11121	1	0.5924050000000001
ASV11122	1	0.273532
ASV11123	1	0.637139
ASV11124	1	0.207337
ASV11125	1	0.21073499999999998
ASV11126	1	0.624784
ASV11127	1	0.697863
ASV11128	1	0.113622
ASV11129	1	0.5391699999999999
ASV1113	1	0.195047
ASV11130	1	0.44086499999999995
ASV11131	1	1.6600150000000002
ASV11132	1	0.737202
ASV11133	4	0.520845
ASV11134	1	1.024598
ASV11135	1	0.797755
ASV11136	1	0.709356
ASV11137	1	0.200682
ASV11138	1	0.556894
ASV11139	1	0.9153889999999999
ASV1114	1	0.685086
ASV11140	1	0.833801
ASV11141	1	0.8685370000000001
ASV11142	1	0.831119
ASV11143	1	0.781536
ASV11144	1	0.753652
ASV11145	1	1.016781
ASV11146	1	0.27410300000000004
ASV11147	1	0.36201
ASV11148	1	0.430371
ASV11149	1	0.601351
ASV1115	1	0.338399
ASV11150	1	0.269801
ASV11151	1	0.678706
ASV11152	1	0.41988100000000006
ASV11153	1	0.5978899999999999
ASV11154	1	0.42939399999999994
ASV11155	1	0.192379
ASV11156	1	0.736855
ASV11157	1	0.628043
ASV11158	1	0.520451
ASV11159	2	0.46686300000000003
ASV1116	1	0.150607
ASV11160	1	0.42263500000000004
ASV11161	2	0.262481
ASV11162	1	0.636169
ASV11163	1	0.349661
ASV11164	1	0.8866719999999999
ASV11165	1	0.870398
ASV11166	1	0.64466
ASV11167	1	0.709356
ASV11168	1	0.144438
ASV11169	1	0.019255
ASV1117	1	0.179533
ASV11170	1	0.135312
ASV11171	1	0.216509
ASV11172	7	0.064929
ASV11173	1	0.6128520000000001
ASV11174	2	0.35829
ASV11175	1	0.424163
ASV11176	1	0.258606
ASV11177	1	0.874511
ASV11178	1	0.566388
ASV11179	1	0.465379
ASV1118	2	0.157193
ASV11180	1	0.48833699999999997
ASV11181	1	0.34795
ASV11182	1	0.701132
ASV11183	1	0.9390360000000001
ASV11184	1	0.199293
ASV11185	2	0.5325810000000001
ASV11186	1	0.382265
ASV11187	1	1.106977
ASV11188	1	1.046145
ASV11189	1	0.167927
ASV1119	1	0.157163
ASV11190	1	0.574887
ASV11191	1	0.862617
ASV11192	1	0.628043
ASV11193	1	0.374875
ASV11194	1	0.6432939999999999
ASV11195	1	0.686653
ASV11196	1	0.6077130000000001
ASV11197	1	0.6925060000000001
ASV11198	1	0.544566
ASV11199	2	0.817318
ASV112	1	0.015926
ASV1120	7	0.08920499999999999
ASV11200	1	0.6950149999999999
ASV11201	1	0.450129
ASV11202	1	1.2667629999999999
ASV11203	1	0.12646400000000002
ASV11204	1	0.63566
ASV11205	1	0.5189779999999999
ASV11206	1	0.392667
ASV11207	1	0.233631
ASV11208	1	0.710182
ASV11209	3	0.38293299999999997
ASV1121	1	0.682737
ASV11210	1	0.749942
ASV11211	2	0.344765
ASV11212	1	0.046428
ASV11213	5	0.074005
ASV11214	1	0.658576
ASV11215	1	0.26097800000000004
ASV11216	1	0.073387
ASV11217	1	0.228606
ASV11218	1	0.5713550000000001
ASV11219	1	0.643404
ASV1122	1	0.8183600000000001
ASV11220	1	0.418234
ASV11221	1	0.71811
ASV11222	1	0.787582
ASV11223	1	0.78372
ASV11224	1	0.43745
ASV11225	1	0.475523
ASV11226	1	0.805724
ASV11227	1	0.362349
ASV11228	3	0.340378
ASV11229	3	0.163554
ASV1123	1	0.249275
ASV11230	1	1.256982
ASV11231	1	0.302014
ASV11232	1	0.253686
ASV11233	1	0.876862
ASV11234	1	0.000101
ASV11235	1	0.678348
ASV11236	1	0.29685
ASV11237	1	0.5220279999999999
ASV11238	1	0.507551
ASV11239	2	0.331351
ASV1124	1	0.235816
ASV11240	1	0.561812
ASV11241	1	0.114561
ASV11242	1	0.427368
ASV11243	1	0.518361
ASV11244	1	0.6849689999999999
ASV11245	1	0.506599
ASV11246	1	0.6805180000000001
ASV11247	1	0.338836
ASV11248	1	0.6748970000000001
ASV11249	1	0.737624
ASV1125	1	0.246973
ASV11250	1	0.659964
ASV11251	1	1.1636
ASV11252	2	0.232186
ASV11253	1	0.17413
ASV11254	1	0.48499
ASV11255	1	0.883511
ASV11256	1	1.661456
ASV11257	1	0.893811
ASV11258	1	0.39103000000000004
ASV11259	1	0.691986
ASV1126	1	0.86015
ASV11260	1	0.80391
ASV11261	1	0.784774
ASV11262	1	0.874115
ASV11263	2	0.296274
ASV11264	1	0.673638
ASV11265	1	0.48753100000000005
ASV11266	1	0.346225
ASV11267	1	0.218919
ASV11268	1	0.209783
ASV11269	1	0.515264
ASV1127	1	0.46646400000000005
ASV11270	1	0.31001599999999996
ASV11271	1	0.6735359999999999
ASV11272	1	0.520071
ASV11273	1	0.529512
ASV11274	1	0.358759
ASV11275	1	0.345194
ASV11276	1	0.923708
ASV11277	1	0.486228
ASV11278	1	0.226469
ASV11279	1	0.528077
ASV1128	1	0.017223
ASV11280	2	0.241198
ASV11281	2	0.45820600000000006
ASV11282	1	0.563765
ASV11283	1	0.505026
ASV11284	1	0.460325
ASV11285	1	0.8997860000000001
ASV11286	1	0.75579
ASV11287	1	0.5264260000000001
ASV11288	1	0.152098
ASV11289	1	0.66904
ASV1129	1	0.43961999999999996
ASV11290	1	0.507551
ASV11291	1	0.099726
ASV11292	4	0.26374699999999995
ASV11293	1	0.86059
ASV11294	1	0.898284
ASV11295	1	0.27924299999999996
ASV11296	1	0.5057119999999999
ASV11297	1	0.49768100000000004
ASV11298	1	1.751054
ASV11299	2	0.956461
ASV113	1	0.286971
ASV1130	1	0.386654
ASV11300	1	0.565365
ASV11301	1	0.8402149999999999
ASV11302	2	0.587815
ASV11303	1	1.166938
ASV11304	1	0.570619
ASV11305	1	0.9865799999999999
ASV11306	1	0.308684
ASV11307	1	0.963635
ASV11308	1	0.5317930000000001
ASV11309	1	0.726938
ASV1131	1	0.29799899999999996
ASV11310	1	0.9479209999999999
ASV11311	1	0.499463
ASV11312	1	0.639876
ASV11313	1	0.44833500000000004
ASV11314	1	0.387779
ASV11315	1	0.535756
ASV11316	1	0.5209239999999999
ASV11317	1	0.6136020000000001
ASV11318	3	0.132609
ASV11319	1	0.540088
ASV1132	1	0.039998
ASV11320	1	0.35134299999999996
ASV11321	1	2.140314
ASV11322	1	0.621629
ASV11323	1	0.405805
ASV11324	1	0.43103800000000003
ASV11325	1	0.811933
ASV11326	1	0.8320360000000001
ASV11327	1	0.240896
ASV11328	1	0.706835
ASV11329	1	0.454103
ASV1133	1	0.095447
ASV11330	1	0.349508
ASV11331	1	0.5252060000000001
ASV11332	1	0.30616
ASV11333	1	0.375639
ASV11334	1	0.8675120000000001
ASV11335	1	0.46299799999999997
ASV11336	1	1.323335
ASV11337	1	0.593701
ASV11338	1	0.23821199999999998
ASV11339	1	0.406199
ASV1134	1	0.507065
ASV11340	1	0.442225
ASV11341	1	0.40774699999999997
ASV11342	1	0.8433139999999999
ASV11343	1	0.45030299999999995
ASV11344	1	0.410125
ASV11345	1	0.574091
ASV11346	1	1.059164
ASV11347	1	0.282287
ASV11348	2	0.38144
ASV11349	2	0.394022
ASV1135	1	0.589306
ASV11350	1	0.513894
ASV11351	1	0.523117
ASV11352	1	0.347447
ASV11353	1	0.306272
ASV11354	2	0.066425
ASV11355	1	0.119119
ASV11356	1	0.0468
ASV11357	1	0.324829
ASV11358	2	0.262481
ASV11359	1	1.679872
ASV1136	1	0.26961799999999997
ASV11360	1	0.431613
ASV11361	1	0.527857
ASV11362	1	0.38554499999999997
ASV11363	1	0.151331
ASV11364	1	0.999166
ASV11365	1	0.785045
ASV11366	1	0.517915
ASV11367	1	0.285027
ASV11368	1	0.516368
ASV11369	1	0.698044
ASV1137	1	0.21426399999999998
ASV11370	1	0.520996
ASV11371	1	0.149996
ASV11372	1	0.427595
ASV11373	1	0.366275
ASV11374	1	0.866978
ASV11375	1	0.436355
ASV11376	1	0.896481
ASV11377	1	0.431054
ASV11378	1	0.6068319999999999
ASV11379	1	0.547272
ASV1138	1	1.003321
ASV11380	1	0.543117
ASV11381	2	0.16451300000000002
ASV11382	1	0.603612
ASV11383	1	0.800834
ASV11384	1	0.997617
ASV11385	1	0.337346
ASV11386	1	0.714302
ASV11387	1	0.349508
ASV11388	1	0.612205
ASV11389	1	0.596468
ASV1139	1	0.008223000000000001
ASV11390	1	0.326125
ASV11391	2	0.398556
ASV11392	1	0.763283
ASV11393	1	0.409321
ASV11394	3	0.18873
ASV11395	1	0.611821
ASV11396	1	0.7064590000000001
ASV11397	1	0.333541
ASV11398	1	0.213479
ASV11399	1	0.746398
ASV114	1	0.028963
ASV1140	1	0.44194399999999995
ASV11400	4	0.381517
ASV11401	1	1.0087110000000001
ASV11402	1	0.23887600000000003
ASV11403	1	0.710182
ASV11404	1	0.485072
ASV11405	1	0.81253
ASV11406	1	1.2618209999999999
ASV11407	1	0.397977
ASV11408	1	0.395148
ASV11409	1	0.821548
ASV1141	1	1.165683
ASV11410	1	0.51518
ASV11411	1	0.132473
ASV11412	1	0.765587
ASV11413	1	0.314725
ASV11414	1	0.190031
ASV11415	1	0.46591899999999997
ASV11416	1	0.581922
ASV11417	1	0.301536
ASV11418	1	0.804226
ASV11419	1	0.408941
ASV1142	1	0.357621
ASV11420	1	0.461821
ASV11421	1	0.395646
ASV11422	1	0.49143400000000004
ASV11423	1	0.562512
ASV11424	1	0.243002
ASV11425	1	0.387621
ASV11426	1	0.38353400000000004
ASV11427	1	0.440984
ASV11428	4	0.218284
ASV11429	2	0.54555
ASV1143	1	0.317909
ASV11430	1	0.643738
ASV11431	1	0.655999
ASV11432	1	0.654137
ASV11433	1	0.498934
ASV11434	1	0.357545
ASV11435	2	0.3234
ASV11436	1	0.444524
ASV11437	3	0.336549
ASV11438	1	0.21409699999999998
ASV11439	1	0.380248
ASV1144	1	0.282852
ASV11440	1	0.5218470000000001
ASV11441	1	0.47922299999999995
ASV11442	1	0.15405
ASV11443	2	0.22848800000000002
ASV11444	1	0.278378
ASV11445	1	0.598258
ASV11446	1	0.574012
ASV11447	2	0.099571
ASV11448	1	0.814684
ASV11449	1	0.409544
ASV1145	1	0.0815
ASV11450	1	1.107385
ASV11451	1	0.71605
ASV11452	1	1.854971
ASV11453	1	1.194908
ASV11454	1	0.728233
ASV11455	1	0.893811
ASV11456	1	0.5728880000000001
ASV11457	2	0.8303719999999999
ASV11458	1	0.61827
ASV11459	1	1.090716
ASV1146	1	0.138209
ASV11460	1	0.388565
ASV11461	1	0.820801
ASV11462	2	1.03151
ASV11463	1	0.488313
ASV11464	1	0.685631
ASV11465	1	0.823283
ASV11466	1	1.112207
ASV11467	1	0.41253599999999996
ASV11468	1	0.182033
ASV11469	1	0.182355
ASV1147	1	0.44584799999999997
ASV11470	1	0.821908
ASV11471	1	0.212955
ASV11472	1	0.741654
ASV11473	1	0.355718
ASV11474	1	0.065514
ASV11475	2	0.268201
ASV11476	1	0.069608
ASV11477	1	0.581868
ASV11478	1	0.337325
ASV11479	1	0.46646499999999996
ASV1148	1	0.178176
ASV11480	1	0.325806
ASV11481	1	0.877093
ASV11482	1	1.1493870000000002
ASV11483	1	0.358606
ASV11484	1	0.767296
ASV11485	1	0.308719
ASV11486	1	0.365446
ASV11487	1	0.560566
ASV11488	1	0.467442
ASV11489	1	1.293566
ASV1149	1	0.265268
ASV11490	1	0.296809
ASV11491	1	0.429204
ASV11492	1	0.213554
ASV11493	1	0.100583
ASV11494	1	0.45257700000000006
ASV11495	1	0.28069
ASV11496	1	0.71897
ASV11497	1	0.602777
ASV11498	1	0.7017260000000001
ASV11499	1	0.695164
ASV115	1	0.029107
ASV1150	1	0.25692600000000004
ASV11500	1	0.5209600000000001
ASV11501	3	0.44656
ASV11502	1	0.27634699999999995
ASV11503	1	0.44634300000000005
ASV11504	1	1.111117
ASV11505	1	0.249856
ASV11506	1	0.24346900000000002
ASV11507	1	0.45378900000000005
ASV11508	1	1.0043469999999999
ASV11509	1	0.48264700000000005
ASV1151	1	0.618938
ASV11510	1	0.39004
ASV11511	2	0.814728
ASV11512	1	0.530241
ASV11513	1	0.06460199999999999
ASV11514	1	0.065631
ASV11515	1	0.921673
ASV11516	1	0.042941
ASV11517	1	1.24679
ASV11518	2	0.10435699999999999
ASV11519	1	0.15846400000000002
ASV1152	1	0.056262
ASV11520	1	0.480784
ASV11521	1	0.511008
ASV11522	1	0.498591
ASV11523	1	0.490947
ASV11524	1	0.500145
ASV11525	1	0.789054
ASV11526	1	0.06981799999999999
ASV11527	1	0.315446
ASV11528	1	0.377612
ASV11529	1	0.424678
ASV1153	1	0.588533
ASV11530	3	0.32920900000000003
ASV11531	1	0.48362200000000005
ASV11532	1	0.420418
ASV11533	1	0.363431
ASV11534	1	0.44751499999999994
ASV11535	1	0.155177
ASV11536	1	0.5423859999999999
ASV11537	1	0.308782
ASV11538	1	0.392328
ASV11539	1	0.370165
ASV1154	1	0.255317
ASV11540	1	0.265268
ASV11541	1	0.318502
ASV11542	1	0.9006719999999999
ASV11543	1	0.43215600000000004
ASV11544	1	0.582262
ASV11545	1	0.348113
ASV11546	1	0.705799
ASV11547	1	0.421795
ASV11548	1	0.33739600000000003
ASV11549	1	0.34483600000000003
ASV1155	1	0.207419
ASV11550	1	0.271816
ASV11551	1	0.061667999999999994
ASV11552	1	0.21921100000000002
ASV11553	1	0.274764
ASV11554	1	0.69792
ASV11555	1	0.074518
ASV11556	1	0.475992
ASV11557	1	0.241492
ASV11558	1	0.39095799999999997
ASV11559	1	0.632655
ASV1156	1	0.549403
ASV11560	1	0.713233
ASV11561	1	0.060693
ASV11562	1	0.22707
ASV11563	1	0.361123
ASV11564	1	0.344652
ASV11565	1	1.668246
ASV11566	1	0.452182
ASV11567	1	0.63194
ASV11568	3	0.142777
ASV11569	1	0.50763
ASV1157	1	0.159619
ASV11570	1	0.408476
ASV11571	1	0.431008
ASV11572	1	0.543322
ASV11573	1	0.7590859999999999
ASV11574	1	0.64656
ASV11575	1	0.170521
ASV11576	1	0.362408
ASV11577	1	0.7014199999999999
ASV11578	1	0.487386
ASV11579	1	0.302023
ASV1158	1	0.146003
ASV11580	1	0.280499
ASV11581	10	1.4099
ASV11582	1	1.47212
ASV11583	1	0.07009
ASV11584	1	0.328594
ASV11585	1	0.27466999999999997
ASV11586	1	0.8790209999999999
ASV11587	1	1.266499
ASV11588	1	0.788474
ASV11589	1	0.258651
ASV1159	1	0.362349
ASV11590	1	0.050175
ASV11591	1	0.5315880000000001
ASV11592	1	0.495551
ASV11593	1	0.721522
ASV11594	1	0.45553599999999994
ASV11595	1	0.411652
ASV11596	1	0.5434260000000001
ASV11597	1	0.704188
ASV11598	1	0.7646109999999999
ASV11599	1	0.47096099999999996
ASV116	1	0.011019
ASV1160	1	0.350392
ASV11600	1	0.5354270000000001
ASV11601	1	0.756404
ASV11602	2	0.218579
ASV11603	1	0.133192
ASV11604	1	0.218296
ASV11605	1	0.97545
ASV11606	1	1.087208
ASV11607	1	0.752137
ASV11608	1	0.319818
ASV11609	1	0.362349
ASV1161	1	0.353024
ASV11610	1	0.538954
ASV11611	1	0.33629899999999996
ASV11612	1	0.374954
ASV11613	1	0.501578
ASV11614	1	0.483444
ASV11615	1	0.254578
ASV11616	1	0.419354
ASV11617	1	0.383201
ASV11618	1	0.547733
ASV11619	1	0.11433099999999999
ASV1162	1	0.381227
ASV11620	1	0.229685
ASV11621	1	0.662664
ASV11622	1	0.56742
ASV11623	1	0.810144
ASV11624	1	0.543374
ASV11625	2	0.22752600000000003
ASV11626	1	0.47139899999999996
ASV11627	1	0.21298000000000003
ASV11628	1	0.392866
ASV11629	1	0.30790700000000004
ASV1163	1	0.34831799999999996
ASV11630	1	0.743893
ASV11631	1	0.30879
ASV11632	1	0.283554
ASV11633	1	0.23106500000000002
ASV11634	1	0.213536
ASV11635	1	1.0688280000000001
ASV11636	1	0.282269
ASV11637	1	0.783619
ASV11638	1	0.169704
ASV11639	1	0.74821
ASV1164	1	0.716986
ASV11640	1	0.41589799999999993
ASV11641	3	0.11895
ASV11642	1	0.277897
ASV11643	1	0.315253
ASV11644	1	0.368911
ASV11645	1	1.552942
ASV11646	1	0.417386
ASV11647	1	1.142483
ASV11648	1	0.213875
ASV11649	1	0.087905
ASV1165	1	0.27150799999999997
ASV11650	1	0.552771
ASV11651	1	0.422853
ASV11652	1	0.257639
ASV11653	1	0.21425500000000003
ASV11654	1	0.417322
ASV11655	1	0.5468970000000001
ASV11656	1	0.607588
ASV11657	1	0.483047
ASV11658	1	0.069605
ASV11659	1	0.19730999999999999
ASV1166	3	0.367832
ASV11660	1	1.0330629999999998
ASV11661	2	0.478973
ASV11662	1	0.46759399999999995
ASV11663	1	0.260355
ASV11664	2	0.27678800000000003
ASV11665	1	0.9077700000000001
ASV11666	5	0.256954
ASV11667	1	0.06961
ASV11668	1	0.21986999999999998
ASV11669	1	0.266629
ASV1167	1	0.13533299999999998
ASV11670	1	0.502322
ASV11671	2	1.314665
ASV11672	1	0.5484220000000001
ASV11673	1	0.268264
ASV11674	1	0.534762
ASV11675	1	0.43244
ASV11676	1	0.3571
ASV11677	1	0.200449
ASV11678	1	0.419124
ASV11679	1	1.475884
ASV1168	1	0.504555
ASV11680	3	0.128695
ASV11681	1	1.028152
ASV11682	1	0.390977
ASV11683	1	0.22530799999999998
ASV11684	1	0.362349
ASV11685	1	0.40586500000000003
ASV11686	1	0.299135
ASV11687	1	0.195498
ASV11688	1	0.176358
ASV11689	1	0.35541999999999996
ASV1169	1	0.25543899999999997
ASV11690	1	0.165491
ASV11691	1	0.253215
ASV11692	1	0.285823
ASV11693	1	0.09929
ASV11694	1	0.17684
ASV11695	1	0.249782
ASV11696	1	0.615494
ASV11697	1	0.5534319999999999
ASV11698	1	0.114793
ASV11699	1	0.45736899999999997
ASV117	1	0.01581
ASV1170	1	0.36535
ASV11700	1	0.18144200000000002
ASV11701	1	0.349105
ASV11702	1	0.31604899999999997
ASV11703	1	0.26458400000000004
ASV11704	2	0.71812
ASV11705	1	0.356018
ASV11706	1	0.676014
ASV11707	1	0.482442
ASV11708	1	0.776071
ASV11709	1	0.8269299999999999
ASV1171	1	0.14811400000000002
ASV11710	1	0.578937
ASV11711	1	0.581101
ASV11712	1	1.7793720000000002
ASV11713	2	0.221306
ASV11714	1	0.549013
ASV11715	1	0.266629
ASV11716	1	0.304146
ASV11717	1	0.411421
ASV11718	1	0.372305
ASV11719	1	0.42082200000000003
ASV1172	1	0.322544
ASV11720	1	0.469904
ASV11721	1	0.166392
ASV11722	1	0.255355
ASV11723	1	1.281863
ASV11724	1	0.223654
ASV11725	1	1.254533
ASV11726	1	0.666142
ASV11727	1	0.30108
ASV11728	1	0.402419
ASV11729	1	0.608057
ASV1173	1	0.333398
ASV11730	1	0.519149
ASV11731	1	0.482917
ASV11732	3	0.225194
ASV11733	1	1.189691
ASV11734	1	0.349521
ASV11735	1	0.776478
ASV11736	1	0.24140999999999999
ASV11737	1	0.634336
ASV11738	1	0.504592
ASV11739	1	0.17749700000000002
ASV1174	1	1.937529
ASV11740	1	0.625851
ASV11741	1	0.7032930000000001
ASV11742	2	0.35596
ASV11743	1	0.21608400000000003
ASV11744	1	0.5865239999999999
ASV11745	1	0.658442
ASV11746	1	0.27568400000000004
ASV11747	1	0.19400499999999998
ASV11748	1	0.5600229999999999
ASV11749	1	0.36044899999999996
ASV1175	1	0.334598
ASV11750	2	0.257064
ASV11751	1	0.42154200000000003
ASV11752	1	0.904912
ASV11753	1	1.7782900000000001
ASV11754	1	0.254705
ASV11755	1	0.6151220000000001
ASV11756	1	0.5731149999999999
ASV11757	1	0.47616
ASV11758	1	0.485095
ASV11759	1	0.17388599999999999
ASV1176	1	0.338754
ASV11760	1	0.301743
ASV11761	1	0.35578699999999996
ASV11762	1	0.301396
ASV11763	1	0.16506700000000002
ASV11764	1	20.014487
ASV11765	1	0.398275
ASV11766	1	0.235819
ASV11767	1	0.37541199999999997
ASV11768	1	0.33934899999999996
ASV11769	1	0.496291
ASV1177	1	0.156165
ASV11770	1	0.254114
ASV11771	1	1.311866
ASV11772	1	0.146412
ASV11773	1	0.490233
ASV11774	2	0.09290599999999999
ASV11775	1	0.24991300000000002
ASV11776	1	0.376171
ASV11777	1	0.347142
ASV11778	1	0.07884
ASV11779	1	0.543289
ASV1178	1	0.149528
ASV11780	1	0.280708
ASV11781	1	0.5531550000000001
ASV11782	1	0.116095
ASV11783	1	0.23716199999999998
ASV11784	1	0.16667
ASV11785	1	0.082393
ASV11786	1	0.439076
ASV11787	1	0.5259050000000001
ASV11788	1	0.545403
ASV11789	1	0.393815
ASV1179	1	0.23829099999999998
ASV11790	1	0.046322
ASV11791	1	0.284927
ASV11792	1	0.477883
ASV11793	2	0.221306
ASV11794	1	0.133027
ASV11795	1	0.23503200000000002
ASV11796	1	0.030594999999999997
ASV11797	3	0.131656
[truncated: 39,453 more rows]
